# Supplementary material for: catena-Poly[[diaqua­cadmium(II)]-μ-(methyl morpholino dichloro­methylene­diphospho­nato)-κ3 O,O′:O′′-[tetra­aqua­cadmium(II)]-μ-(methyl morpholino dichloro­methyl­enediphospho­nato)-κ3 O:O′,O′′]
Source: Acta Crystallogr Sect E Struct Rep Online. 2009 Apr 30;65(Pt 5):m600–1. doi: 10.1107/S160053680901527X (PMC2977635; doi:10.1107/S160053680901527X)
Supplement: Supplementary file 1 [file e-65-0m600-sup1.cif]

##############################################################################
###                                                                        ###
###        Electronic paper (Acta Crystallographica Section E)             ###
###                                                                        ###
##############################################################################
#                                                                            #
# This CIF contains the data in a paper accepted for publication in Acta     #
# Crystallographica Section E. It conforms to the requirements of Notes      #
# for Authors for Section E, and has been peer reviewed under the auspices   #
# of the IUCr Commission on Journals.                                        #
#                                                                            #
# Full details of the Crystallographic Information File format               #
# are given in the paper "The Crystallographic Information File (CIF):       #
# a New Standard Archive File for Crystallography" by S. R. Hall, F. H.      #
# Allen and I. D. Brown [Acta Cryst. (1991), A47, 655-685].                  #
#                                                                            #
# The current version of the core CIF dictionary is obtainable from          #
# ftp://ftp.iucr.org/pub/cif_core.dic. The current version number is 2.4.    #
#                                                                            #
# Software is freely available for graphical display of the structure(s) in  #
# this CIF.  For information consult the CIF home page http://www.iucr.org/  #
# cif/home.html                                                              #
#                                                                            #
# This file may be used for bona fide research purposes within the           #
# scientific community so long as proper attribution is given to the journal # 
# article from which it was obtained.                                        #
#                                                                            #
##############################################################################
                                             
data_I
_audit_creation_method     SHELXL-97
_chemical_name_systematic
;
<i>catena</i>-Poly[[diaquacadmium(II)]-\m-(methyl morpholino
dichloromethylenediphosphonato)-\k^3^<i>O</i>,<i>O</i>':<i>O</i>''-
[tetraaquacadmium(II)]-\m-(methyl morpholino
dichloromethylenediphosphonato)-\k^3^<i>O</i>:<i>O</i>',<i>O</i>'']
;
_chemical_name_common     ?
_chemical_formula_moiety     'C6 H17 Cd Cl2 N O9 P2'
_chemical_formula_sum     'C6 H17 Cd Cl2 N O9 P2'
_chemical_formula_iupac     '[Cd (C6 H11 Cl2 N O6 P2) (H2 O)3]'
_chemical_formula_weight     492.45
_chemical_melting_point     ?
_symmetry_cell_setting     monoclinic
_symmetry_space_group_name_H-M     'C 2/c'
_symmetry_space_group_name_Hall     '-C 2yc'
loop_
    _symmetry_equiv_pos_as_xyz
    'x, y, z'
    '-x, y, -z+1/2'
    'x+1/2, y+1/2, z'
    '-x+1/2, y+1/2, -z+1/2'
    '-x, -y, -z'
    'x, -y, z-1/2'
    '-x+1/2, -y+1/2, -z'
    'x+1/2, -y+1/2, z-1/2'
_cell_length_a     26.2488(8)
_cell_length_b     7.6578(3)
_cell_length_c     17.5445(7)
_cell_angle_alpha     90.00
_cell_angle_beta     116.002(3)
_cell_angle_gamma     90.00
_cell_volume     3169.6(2)
_cell_formula_units_Z     8
_cell_measurement_reflns_used     21828
_cell_measurement_theta_min     2.80
_cell_measurement_theta_max     28.67
_cell_measurement_temperature     120(2)
_exptl_crystal_description     plank
_exptl_crystal_colour     colourles
_exptl_crystal_size_max     0.30
_exptl_crystal_size_mid     0.25
_exptl_crystal_size_min     0.20
_exptl_crystal_density_diffrn     2.064
_exptl_crystal_density_meas     ?
_exptl_crystal_density_method     'not measured'
_exptl_crystal_F_000     1952
_exptl_absorpt_coefficient_mu     1.955
_exptl_absorpt_correction_type     multi-scan
_exptl_absorpt_process_details     '(XPREP in SHELXTL; Sheldrick, 2008)'
_exptl_absorpt_correction_T_min     0.565
_exptl_absorpt_correction_T_max     0.676
_exptl_special_details
;
;
_diffrn_ambient_temperature     120(2)
_diffrn_radiation_type     MoK\a
_diffrn_radiation_wavelength     0.71073
_diffrn_radiation_source     'fine-focus sealed tube'
_diffrn_radiation_monochromator     graphite
_diffrn_measurement_device_type     'Nonius KappaCCD'
_diffrn_measurement_method     'multi-scan'
_diffrn_detector_area_resol_mean     ?
_diffrn_reflns_number     21828
_diffrn_reflns_av_R_equivalents     0.0384
_diffrn_reflns_av_sigmaI/netI     0.0349
_diffrn_reflns_theta_min     2.80
_diffrn_reflns_theta_max     28.67
_diffrn_reflns_theta_full     28.67
_diffrn_measured_fraction_theta_max     0.988
_diffrn_measured_fraction_theta_full     0.988
_diffrn_reflns_limit_h_min     -35
_diffrn_reflns_limit_h_max     35
_diffrn_reflns_limit_k_min     -10
_diffrn_reflns_limit_k_max     10
_diffrn_reflns_limit_l_min     -23
_diffrn_reflns_limit_l_max     21
_diffrn_standards_number     0
_diffrn_standards_interval_count     ?
_diffrn_standards_interval_time     ?
_diffrn_standards_decay_%     .
_refine_special_details
;
Refinement of <i>F</i>^2^ against ALL reflections. The weighted <i>R</i>-factor
<i>wR</i> and goodness of fit <i>S</i> are based on <i>F</i>^2^, conventional
<i>R</i>-factors <i>R</i> are based on <i>F</i>, with <i>F</i> set to zero for
negative <i>F</i>^2^. The threshold expression of <i>F</i>^2^ >
\s(<i>F</i>^2^) is used only for calculating <i>R</i>-factors(gt) <i>etc</i>.
and is not relevant to the choice of reflections for refinement.
<i>R</i>-factors based on <i>F</i>^2^ are statistically about twice as large
as those based on <i>F</i>, and <i>R</i>- factors based on ALL data will be
even larger.
;
_reflns_number_total     4053
_reflns_number_gt     3370
_reflns_threshold_expression     I>2\s(I)
_refine_ls_structure_factor_coef     Fsqd
_refine_ls_matrix_type     full
_refine_ls_R_factor_all     0.0396
_refine_ls_R_factor_gt     0.0271
_refine_ls_wR_factor_gt     0.0647
_refine_ls_wR_factor_ref     0.0684
_refine_ls_goodness_of_fit_ref     1.059
_refine_ls_restrained_S_all     1.059
_refine_ls_number_reflns     4053
_refine_ls_number_parameters     195
_refine_ls_number_restraints     0
_refine_ls_hydrogen_treatment     constr
_refine_ls_weighting_scheme     calc
_refine_ls_weighting_details
                   'calc w=1/[\s^2^(Fo^2^)+(0.04P)^2^] where P=(Fo^2^+2Fc^2^)/3'
_atom_sites_solution_hydrogens     geom
_atom_sites_solution_primary     direct
_atom_sites_solution_secondary     difmap
_refine_ls_shift/su_max     0.000
_refine_ls_shift/su_mean     0.000
_refine_diff_density_max     1.035
_refine_diff_density_min     -1.117
_refine_ls_extinction_method     'SHELXL97 (Sheldrick, 2008)'
_refine_ls_extinction_coef     0.00053(7)
_refine_ls_extinction_expression
                                  'Fc^*^=kFc[1+0.001xFc^2^\l^3^/sin(2\q)]^-1/4^'
loop_
    _atom_type_symbol
    _atom_type_description
    _atom_type_scat_dispersion_real
    _atom_type_scat_dispersion_imag
    _atom_type_scat_source
    'C' 'C' 0.0033 0.0016
                         'International Tables Vol C Tables 4.2.6.8 and 6.1.1.4'
    'H' 'H' 0.0000 0.0000
                         'International Tables Vol C Tables 4.2.6.8 and 6.1.1.4'
    'N' 'N' 0.0061 0.0033
                         'International Tables Vol C Tables 4.2.6.8 and 6.1.1.4'
    'O' 'O' 0.0106 0.0060
                         'International Tables Vol C Tables 4.2.6.8 and 6.1.1.4'
    'Cd' 'Cd' -0.8075 1.2024
                         'International Tables Vol C Tables 4.2.6.8 and 6.1.1.4'
    'P' 'P' 0.1023 0.0942
                         'International Tables Vol C Tables 4.2.6.8 and 6.1.1.4'
    'Cl' 'Cl' 0.1484 0.1585
                         'International Tables Vol C Tables 4.2.6.8 and 6.1.1.4'
_computing_data_collection     'COLLECT (Nonius, 1997)'
_computing_cell_refinement     'DENZO/SCALEPACK (Otwinowski & Minor, 1997)'
_computing_data_reduction     'DENZO/SCALEPACK (Otwinowski & Minor, 1997)'
_computing_structure_solution     'SHELXS97 (Sheldrick, 2008)'
_computing_structure_refinement     'SHELXL97 (Sheldrick, 2008)'
_computing_molecular_graphics     'DIAMOND (Brandenburg, 2005)'
_computing_publication_material     'SHELXL97 (Sheldrick, 2008)'
loop_
    _atom_site_type_symbol
    _atom_site_label
    _atom_site_fract_x
    _atom_site_fract_y
    _atom_site_fract_z
    _atom_site_U_iso_or_equiv
    _atom_site_adp_type
    _atom_site_calc_flag
    _atom_site_refinement_flags
    _atom_site_occupancy
    _atom_site_disorder_assembly
    _atom_site_disorder_group
    Cl Cl1 0.33755(3) 0.03444(8) 0.08713(4) 0.01735(14) Uani d . 1 . .
    Cl Cl2 0.31951(3) 0.31865(8) -0.03219(3) 0.01910(14) Uani d . 1 . .
    P P1 0.42845(3) 0.12553(8) 0.03696(4) 0.01308(14) Uani d . 1 . .
    P P2 0.39459(2) 0.37248(8) 0.15068(4) 0.01129(13) Uani d . 1 . .
    Cd Cd1 0.5000 0.05298(3) 0.2500 0.01210(8) Uani d S 1 . .
    Cd Cd2 0.5000 0.5000 0.0000 0.01366(8) Uani d S 1 . .
    O O1 0.43819(7) -0.1737(2) 0.24266(10) 0.0170(4) Uani d . 1 . .
    H H1A 0.4474 -0.2385 0.2856 0.025 Uiso d R 1 . .
    H H1B 0.4298 -0.2517 0.2023 0.025 Uiso d R 1 . .
    O O2 0.52362(7) 0.5362(2) 0.14457(10) 0.0149(4) Uani d . 1 . .
    H H2A 0.5420 0.4483 0.1748 0.022 Uiso d R 1 . .
    H H2B 0.4929 0.5313 0.1507 0.022 Uiso d R 1 . .
    O O3 0.41722(7) 0.6409(2) -0.02767(10) 0.0182(4) Uani d . 1 . .
    H H3A 0.4041 0.6034 0.0045 0.027 Uiso d R 1 . .
    H H3B 0.4177 0.7579 -0.0243 0.042(9) Uiso d R 1 . .
    O O4 0.26897(8) 0.6093(3) 0.22336(12) 0.0281(4) Uani d . 1 . .
    O O11 0.46611(8) 0.0179(2) 0.11038(11) 0.0182(4) Uani d . 1 . .
    O O12 0.45203(8) 0.2725(2) 0.00769(11) 0.0220(4) Uani d . 1 . .
    O O13 0.39645(7) -0.0065(2) -0.03937(10) 0.0172(4) Uani d . 1 . .
    O O21 0.43465(7) 0.2737(2) 0.22805(9) 0.0138(3) Uani d . 1 . .
    O O22 0.41655(7) 0.5285(2) 0.12215(10) 0.0142(4) Uani d . 1 . .
    N N1 0.33955(8) 0.4329(3) 0.16396(12) 0.0147(4) Uani d . 1 . .
    C C1 0.37131(10) 0.2129(3) 0.06118(14) 0.0130(5) Uani d . 1 . .
    C C2 0.29966(10) 0.5686(3) 0.11230(15) 0.0187(5) Uani d . 1 . .
    H H2E 0.2634 0.5141 0.0731 0.022 Uiso calc R 1 . .
    H H2F 0.3155 0.6307 0.0781 0.022 Uiso calc R 1 . .
    C C3 0.28936(12) 0.6969(4) 0.16995(17) 0.0246(6) Uani d . 1 . .
    H H3E 0.3251 0.7585 0.2056 0.029 Uiso calc R 1 . .
    H H3F 0.2612 0.7851 0.1351 0.029 Uiso calc R 1 . .
    C C5 0.30950(12) 0.4819(4) 0.27479(17) 0.0240(6) Uani d . 1 . .
    H H5E 0.2955 0.4245 0.3125 0.029 Uiso calc R 1 . .
    H H5F 0.3457 0.5408 0.3109 0.029 Uiso calc R 1 . .
    C C6 0.31968(11) 0.3450(3) 0.22048(15) 0.0188(5) Uani d . 1 . .
    H H6E 0.3485 0.2601 0.2570 0.023 Uiso calc R 1 . .
    H H6F 0.2841 0.2808 0.1865 0.023 Uiso calc R 1 . .
    C C13 0.37843(13) 0.0444(4) -0.12767(15) 0.0267(6) Uani d . 1 . .
    H H13A 0.3832 0.1707 -0.1308 0.040 Uiso calc R 1 . .
    H H13B 0.3384 0.0137 -0.1610 0.040 Uiso calc R 1 . .
    H H13C 0.4015 -0.0171 -0.1504 0.040 Uiso calc R 1 . .
loop_
    _atom_site_aniso_label
    _atom_site_aniso_U_11
    _atom_site_aniso_U_22
    _atom_site_aniso_U_33
    _atom_site_aniso_U_12
    _atom_site_aniso_U_13
    _atom_site_aniso_U_23
    Cl1 0.0178(3) 0.0143(3) 0.0189(3) -0.0048(2) 0.0070(2) 0.0009(2)
    Cl2 0.0207(3) 0.0164(3) 0.0133(3) 0.0014(2) 0.0010(2) 0.0018(2)
    P1 0.0172(3) 0.0098(3) 0.0123(3) -0.0019(2) 0.0065(2) -0.0020(2)
    P2 0.0116(3) 0.0097(3) 0.0117(3) -0.0005(2) 0.0042(2) -0.0006(2)
    Cd1 0.01370(13) 0.00967(13) 0.01166(13) 0.000 0.00440(9) 0.000
    Cd2 0.01748(14) 0.01108(14) 0.01369(14) -0.00167(9) 0.00800(10) -0.00030(9)
    O1 0.0202(9) 0.0148(9) 0.0144(8) -0.0028(7) 0.0062(7) 0.0010(7)
    O2 0.0155(9) 0.0161(9) 0.0129(9) 0.0000(7) 0.0060(7) 0.0004(7)
    O3 0.0229(10) 0.0124(9) 0.0210(9) 0.0016(7) 0.0112(7) 0.0029(7)
    O4 0.0294(11) 0.0286(11) 0.0380(11) 0.0081(9) 0.0254(9) 0.0052(9)
    O11 0.0201(9) 0.0220(10) 0.0104(9) 0.0041(7) 0.0047(7) -0.0021(7)
    O12 0.0316(11) 0.0129(9) 0.0309(10) -0.0063(8) 0.0225(9) -0.0042(7)
    O13 0.0257(10) 0.0107(9) 0.0117(9) -0.0015(7) 0.0050(7) -0.0020(6)
    O21 0.0137(8) 0.0132(9) 0.0123(8) 0.0013(6) 0.0036(6) -0.0002(6)
    O22 0.0165(9) 0.0120(9) 0.0165(9) -0.0007(7) 0.0094(7) 0.0003(6)
    N1 0.0172(11) 0.0143(11) 0.0150(10) 0.0018(8) 0.0092(8) 0.0031(8)
    C1 0.0142(11) 0.0108(12) 0.0111(11) -0.0021(9) 0.0030(9) 0.0015(9)
    C2 0.0159(12) 0.0208(14) 0.0187(13) 0.0049(10) 0.0071(10) 0.0043(10)
    C3 0.0276(15) 0.0210(14) 0.0301(15) 0.0069(11) 0.0173(12) 0.0027(11)
    C5 0.0303(16) 0.0247(15) 0.0247(15) -0.0005(11) 0.0192(12) 0.0025(11)
    C6 0.0202(13) 0.0185(13) 0.0212(13) -0.0030(10) 0.0124(10) 0.0025(10)
    C13 0.0457(18) 0.0198(14) 0.0107(13) 0.0026(12) 0.0088(12) -0.0007(10)
_geom_special_details
;
All e.s.d.'s (except the e.s.d. in the dihedral angle between two l.s. planes)
are estimated using the full covariance matrix. The cell e.s.d.'s are taken
into account individually in the estimation of e.s.d.'s in distances, angles
and torsion angles; correlations between e.s.d.'s in cell parameters are only
used when they are defined by crystal symmetry. An approximate (isotropic)
treatment of cell e.s.d.'s is used for estimating e.s.d.'s involving l.s.
planes.
;
loop_
    _geom_bond_atom_site_label_1
    _geom_bond_atom_site_label_2
    _geom_bond_site_symmetry_2
    _geom_bond_distance
    _geom_bond_publ_flag
    Cl1 C1 . 1.792(2) y
    Cl2 C1 . 1.799(2) y
    P1 O12 . 1.4803(18) y
    P1 O11 . 1.4829(18) y
    P1 O13 . 1.5922(17) y
    P1 C1 . 1.854(2) y
    P2 O22 . 1.5044(17) y
    P2 O21 . 1.5062(16) y
    P2 N1 . 1.628(2) y
    P2 C1 . 1.869(2) y
    Cd1 O11 . 2.2256(17) y
    Cd1 O11 2_655 2.2256(17) ?
    Cd1 O21 2_655 2.3173(16) ?
    Cd1 O21 . 2.3173(16) y
    Cd1 O1 . 2.3409(17) y
    Cd1 O1 2_655 2.3409(17) ?
    Cd2 O12 5_665 2.1884(17) ?
    Cd2 O12 . 2.1884(17) y
    Cd2 O3 5_665 2.2795(16) ?
    Cd2 O3 . 2.2795(16) y
    Cd2 O2 . 2.3486(16) y
    Cd2 O2 5_665 2.3486(16) ?
    O1 H1A . 0.8439 ?
    O1 H1B . 0.8775 ?
    O2 H2A . 0.8617 ?
    O2 H2B . 0.8598 ?
    O3 H3A . 0.8298 ?
    O3 H3B . 0.8982 ?
    O4 C3 . 1.433(3) ?
    O4 C5 . 1.434(3) ?
    O13 C13 . 1.460(3) ?
    N1 C6 . 1.470(3) ?
    N1 C2 . 1.472(3) ?
    C2 C3 . 1.517(3) ?
    C2 H2E . 0.9900 ?
    C2 H2F . 0.9900 ?
    C3 H3E . 0.9900 ?
    C3 H3F . 0.9900 ?
    C5 C6 . 1.517(4) ?
    C5 H5E . 0.9900 ?
    C5 H5F . 0.9900 ?
    C6 H6E . 0.9900 ?
    C6 H6F . 0.9900 ?
    C13 H13A . 0.9800 ?
    C13 H13B . 0.9800 ?
    C13 H13C . 0.9800 ?
loop_
    _geom_angle_atom_site_label_1
    _geom_angle_atom_site_label_2
    _geom_angle_atom_site_label_3
    _geom_angle_site_symmetry_1
    _geom_angle_site_symmetry_3
    _geom_angle
    _geom_angle_publ_flag
    O12 P1 O11 . . 120.19(11) y
    O12 P1 O13 . . 109.73(10) y
    O11 P1 O13 . . 106.42(10) y
    O12 P1 C1 . . 107.98(10) ?
    O11 P1 C1 . . 107.43(10) ?
    O13 P1 C1 . . 103.90(10) ?
    O22 P2 O21 . . 118.72(10) y
    O22 P2 N1 . . 108.40(10) y
    O21 P2 N1 . . 109.04(10) y
    O22 P2 C1 . . 105.77(10) ?
    O21 P2 C1 . . 105.72(10) ?
    N1 P2 C1 . . 108.80(11) ?
    O11 Cd1 O11 . 2_655 166.14(9) ?
    O11 Cd1 O21 . 2_655 100.40(6) ?
    O11 Cd1 O21 2_655 2_655 89.75(6) ?
    O11 Cd1 O21 . . 89.75(6) ?
    O11 Cd1 O21 2_655 . 100.40(6) ?
    O21 Cd1 O21 2_655 . 86.31(8) ?
    O11 Cd1 O1 . . 85.24(6) ?
    O11 Cd1 O1 2_655 . 84.49(6) ?
    O21 Cd1 O1 2_655 . 174.23(5) ?
    O21 Cd1 O1 . . 95.00(6) ?
    O11 Cd1 O1 . 2_655 84.49(6) ?
    O11 Cd1 O1 2_655 2_655 85.24(6) ?
    O21 Cd1 O1 2_655 2_655 95.00(6) ?
    O21 Cd1 O1 . 2_655 174.23(5) ?
    O1 Cd1 O1 . 2_655 84.25(8) ?
    O12 Cd2 O12 5_665 . 180.00(9) ?
    O12 Cd2 O3 5_665 5_665 82.50(6) ?
    O12 Cd2 O3 . 5_665 97.50(6) ?
    O12 Cd2 O3 5_665 . 97.50(6) ?
    O12 Cd2 O3 . . 82.50(6) ?
    O3 Cd2 O3 5_665 . 180.00(8) ?
    O12 Cd2 O2 5_665 . 94.94(6) ?
    O12 Cd2 O2 . . 85.06(6) ?
    O3 Cd2 O2 5_665 . 92.88(6) ?
    O3 Cd2 O2 . . 87.12(6) ?
    O12 Cd2 O2 5_665 5_665 85.06(6) ?
    O12 Cd2 O2 . 5_665 94.94(6) ?
    O3 Cd2 O2 5_665 5_665 87.12(6) ?
    O3 Cd2 O2 . 5_665 92.88(6) ?
    O2 Cd2 O2 . 5_665 180.0 ?
    Cd1 O1 H1A . . 117.7 ?
    Cd1 O1 H1B . . 118.1 ?
    H1A O1 H1B . . 101.1 ?
    Cd2 O2 H2A . . 112.6 ?
    Cd2 O2 H2B . . 108.2 ?
    H2A O2 H2B . . 101.1 ?
    Cd2 O3 H3A . . 109.4 ?
    Cd2 O3 H3B . . 118.2 ?
    H3A O3 H3B . . 107.4 ?
    C3 O4 C5 . . 110.07(19) ?
    P1 O11 Cd1 . . 132.97(10) ?
    P1 O12 Cd2 . . 165.00(12) ?
    C13 O13 P1 . . 121.93(16) ?
    P2 O21 Cd1 . . 133.58(9) ?
    C6 N1 C2 . . 111.82(19) ?
    C6 N1 P2 . . 124.48(17) ?
    C2 N1 P2 . . 123.28(16) ?
    Cl1 C1 Cl2 . . 108.31(12) y
    Cl1 C1 P1 . . 108.85(12) ?
    Cl2 C1 P1 . . 108.55(12) ?
    Cl1 C1 P2 . . 107.53(11) ?
    Cl2 C1 P2 . . 107.98(12) ?
    P1 C1 P2 . . 115.42(12) y
    N1 C2 C3 . . 109.5(2) ?
    N1 C2 H2E . . 109.8 ?
    C3 C2 H2E . . 109.8 ?
    N1 C2 H2F . . 109.8 ?
    C3 C2 H2F . . 109.8 ?
    H2E C2 H2F . . 108.2 ?
    O4 C3 C2 . . 111.1(2) ?
    O4 C3 H3E . . 109.4 ?
    C2 C3 H3E . . 109.4 ?
    O4 C3 H3F . . 109.4 ?
    C2 C3 H3F . . 109.4 ?
    H3E C3 H3F . . 108.0 ?
    O4 C5 C6 . . 111.2(2) ?
    O4 C5 H5E . . 109.4 ?
    C6 C5 H5E . . 109.4 ?
    O4 C5 H5F . . 109.4 ?
    C6 C5 H5F . . 109.4 ?
    H5E C5 H5F . . 108.0 ?
    N1 C6 C5 . . 108.6(2) ?
    N1 C6 H6E . . 110.0 ?
    C5 C6 H6E . . 110.0 ?
    N1 C6 H6F . . 110.0 ?
    C5 C6 H6F . . 110.0 ?
    H6E C6 H6F . . 108.3 ?
    O13 C13 H13A . . 109.5 ?
    O13 C13 H13B . . 109.5 ?
    H13A C13 H13B . . 109.5 ?
    O13 C13 H13C . . 109.5 ?
    H13A C13 H13C . . 109.5 ?
    H13B C13 H13C . . 109.5 ?
loop_
    _geom_torsion_atom_site_label_1
    _geom_torsion_atom_site_label_2
    _geom_torsion_atom_site_label_3
    _geom_torsion_atom_site_label_4
    _geom_torsion_site_symmetry_1
    _geom_torsion_site_symmetry_2
    _geom_torsion_site_symmetry_3
    _geom_torsion_site_symmetry_4
    _geom_torsion
    _geom_torsion_publ_flag
    O12 P1 O11 Cd1 . . . . 82.84(17) ?
    O13 P1 O11 Cd1 . . . . -151.80(14) ?
    C1 P1 O11 Cd1 . . . . -41.01(18) ?
    O11 Cd1 O11 P1 2_655 . . . 151.44(15) ?
    O21 Cd1 O11 P1 2_655 . . . -72.10(16) ?
    O21 Cd1 O11 P1 . . . . 14.09(16) ?
    O1 Cd1 O11 P1 . . . . 109.13(16) ?
    O1 Cd1 O11 P1 2_655 . . . -166.20(16) ?
    O11 P1 O12 Cd2 . . . . -39.7(5) ?
    O13 P1 O12 Cd2 . . . . -163.4(4) ?
    C1 P1 O12 Cd2 . . . . 83.9(5) ?
    O3 Cd2 O12 P1 5_665 . . . 77.6(4) ?
    O3 Cd2 O12 P1 . . . . -102.4(4) ?
    O2 Cd2 O12 P1 . . . . -14.7(4) ?
    O2 Cd2 O12 P1 5_665 . . . 165.3(4) ?
    O12 P1 O13 C13 . . . . -18.2(2) ?
    O11 P1 O13 C13 . . . . -149.7(2) ?
    C1 P1 O13 C13 . . . . 97.1(2) ?
    O22 P2 O21 Cd1 . . . . -84.54(15) ?
    N1 P2 O21 Cd1 . . . . 150.72(12) ?
    C1 P2 O21 Cd1 . . . . 33.90(15) ?
    O11 Cd1 O21 P2 . . . . -10.33(14) ?
    O11 Cd1 O21 P2 2_655 . . . 179.17(13) ?
    O21 Cd1 O21 P2 2_655 . . . 90.11(13) ?
    O1 Cd1 O21 P2 . . . . -95.53(13) ?
    O22 P2 N1 C6 . . . . -155.22(19) ?
    O21 P2 N1 C6 . . . . -24.6(2) ?
    C1 P2 N1 C6 . . . . 90.2(2) ?
    O22 P2 N1 C2 . . . . 32.9(2) ?
    O21 P2 N1 C2 . . . . 163.49(18) ?
    C1 P2 N1 C2 . . . . -81.7(2) ?
    O12 P1 C1 Cl1 . . . . 174.59(11) ?
    O11 P1 C1 Cl1 . . . . -54.41(14) ?
    O13 P1 C1 Cl1 . . . . 58.11(13) ?
    O12 P1 C1 Cl2 . . . . 56.89(14) ?
    O11 P1 C1 Cl2 . . . . -172.11(11) ?
    O13 P1 C1 Cl2 . . . . -59.59(13) ?
    O12 P1 C1 P2 . . . . -64.44(15) ?
    O11 P1 C1 P2 . . . . 66.56(15) ?
    O13 P1 C1 P2 . . . . 179.07(11) ?
    O22 P2 C1 Cl1 . . . . -173.74(11) ?
    O21 P2 C1 Cl1 . . . . 59.52(13) ?
    N1 P2 C1 Cl1 . . . . -57.47(14) ?
    O22 P2 C1 Cl2 . . . . -57.06(14) ?
    O21 P2 C1 Cl2 . . . . 176.19(10) ?
    N1 P2 C1 Cl2 . . . . 59.21(14) ?
    O22 P2 C1 P1 . . . . 64.58(14) ?
    O21 P2 C1 P1 . . . . -62.16(14) ?
    N1 P2 C1 P1 . . . . -179.15(11) ?
    C6 N1 C2 C3 . . . . 55.4(3) ?
    P2 N1 C2 C3 . . . . -131.8(2) ?
    C5 O4 C3 C2 . . . . 59.5(3) ?
    N1 C2 C3 O4 . . . . -56.6(3) ?
    C3 O4 C5 C6 . . . . -60.6(3) ?
    C2 N1 C6 C5 . . . . -55.9(3) ?
    P2 N1 C6 C5 . . . . 131.4(2) ?
    O4 C5 C6 N1 . . . . 58.1(3) ?
loop_
    _geom_hbond_atom_site_label_D
    _geom_hbond_atom_site_label_H
    _geom_hbond_atom_site_label_A
    _geom_hbond_site_symmetry_A
    _geom_hbond_distance_DH
    _geom_hbond_distance_HA
    _geom_hbond_distance_DA
    _geom_hbond_angle_DHA
    O1 H1A O2 2_645 0.84 2.06 2.849(2) 155.6
    O1 H1B O22 1_545 0.88 2.12 2.990(2) 170.1
    O2 H2A O21 2_655 0.86 2.04 2.844(2) 155.4
    O2 H2B O22 . 0.86 1.84 2.662(2) 159.3
    O3 H3A O22 . 0.83 2.03 2.773(2) 149.4
    O3 H3B O13 1_565 0.90 1.87 2.745(2) 163.2
data_global
_journal_date_recd_electronic     2009-02-24
_journal_date_accepted     2009-04-23
_journal_name_full     'Acta Crystallographica, Section E'
_journal_year     2009
_journal_volume     65
_journal_issue      5
_journal_page_first     m600
_journal_page_last     m601
_journal_paper_category     QM
_journal_coeditor_code     ER2063
_publ_contact_author_name     'Jonna Jokiniemi'
_publ_contact_author_address
;Department of Chemistry
University of Joensuu
P.O.Box 111
FI-80101 Joensuu
;
_publ_contact_author_email     Jonna.Jokiniemi@joensuu.fi
_publ_contact_author_fax      358132513390
_publ_contact_author_phone      358132513386
_publ_section_title
;\
<i>catena</i>-Poly[[diaquacadmium(II)]-\m-(methyl morpholino
dichloromethylenediphosphonato)-\k^3^<i>O</i>,<i>O</i>':<i>O</i>''-\
[tetraaquacadmium(II)]-\m-(methyl morpholino
dichloromethylenediphosphonato)-\k^3^<i>O</i>:<i>O</i>',<i>O</i>'']
;
loop_
    _publ_author_name
    _publ_author_address
    'Jokiniemi, Jonna'
;Department of Chemistry
University of Joensuu
PO Box 111
FI-80101 Joensuu
Finland
;
    'Veps\"al\"ainen, Jouko'
;Laboratory of Chemistry
Department of Biosciences
University of Kuopio
PO Box 1627
FI-70211 Kuopio
Finland
;
    'Ahlgr\'en, Markku'
;Department of Chemistry
University of Joensuu
PO Box 111
FI-80101 Joensuu
Finland
;
