# Supplementary material for: catena-Poly[[diaqua­cadmium(II)]-μ-(methyl morpholino dichloro­methylene­diphospho­nato)-κ3 O,O′:O′′-[tetra­aqua­cadmium(II)]-μ-(methyl morpholino dichloro­methyl­enediphospho­nato)-κ3 O:O′,O′′]
Source: Acta Crystallogr Sect E Struct Rep Online. 2009 Apr 30;65(Pt 5):m600–1. doi: 10.1107/S160053680901527X (PMC2977635; doi:10.1107/S160053680901527X)
Supplement: Supplementary file 2 [file e-65-0m600-Isup2.hkl]

#
# h,k,l, Fc-squared, Fo-squared, sigma(Fo-squared) and status flag
#
data_I
_shelx_title ' [(H2O)Cd{(C4H8ONH)O2P(CCl2)PO3(CH3)}Cd(H2O)2]n in C2/c'
_shelx_refln_list_code          4
_shelx_F_calc_maximum      597.19
_exptl_crystal_F_000      1952.00
_reflns_d_resolution_high  0.7406
 
loop_
 _symmetry_equiv_pos_as_xyz
 'x, y, z'
 '-x, y, -z+1/2'
 'x+1/2, y+1/2, z'
 '-x+1/2, y+1/2, -z+1/2'
 '-x, -y, -z'
 'x, -y, z-1/2'
 '-x+1/2, -y+1/2, -z'
 'x+1/2, -y+1/2, z-1/2'
 
_cell_length_a    26.2488
_cell_length_b     7.6578
_cell_length_c    17.5445
_cell_angle_alpha  90.000
_cell_angle_beta  116.002
_cell_angle_gamma  90.000
 
_shelx_F_squared_multiplier     1.000
 
loop_
 _refln_index_h
 _refln_index_k
 _refln_index_l
 _refln_F_squared_calc
 _refln_F_squared_meas
 _refln_F_squared_sigma
 _refln_observed_status
   4   0   0     9581.49     8975.62    334.49 o
   6   0   0    69817.77    63459.20   1553.97 o
   8   0   0      229.55      338.04     47.16 o
  10   0   0    93517.35    88920.01   1679.31 o
  12   0   0   150638.23   149672.64   2740.57 o
  14   0   0    22101.85    21533.20    502.95 o
  16   0   0    43697.18    42874.89    901.75 o
  18   0   0    63491.23    64284.61   1289.00 o
  20   0   0     9594.11     9709.34    301.93 o
  22   0   0     6547.50     6999.21    280.94 o
  24   0   0    10024.61    10650.56    516.16 o
  26   0   0    19968.84    21458.55   1054.54 o
  28   0   0    22581.76    23186.08   1004.64 o
  30   0   0    20510.13    19803.51    972.74 o
   1   1   0     1156.88      878.64     70.81 o
   3   1   0     4409.87     4511.12    132.54 o
   5   1   0    26861.74    24865.11    357.18 o
   7   1   0    12925.21    13303.64    218.97 o
   9   1   0    15132.66    13821.72    347.90 o
  11   1   0    11983.72    11422.87    194.37 o
  13   1   0     1976.03     1807.65     71.65 o
  15   1   0      140.20      121.93     42.60 o
  17   1   0      425.07      446.99     77.69 o
  19   1   0     2668.65     2771.52    119.57 o
  21   1   0     6886.43     6670.00    188.93 o
  23   1   0        0.46      -10.81    127.73 o
  25   1   0     2971.58     3199.13    245.42 o
  27   1   0       97.39      165.42    201.37 o
  29   1   0      604.11      445.11    274.02 o
  31   1   0     3533.61     2889.02    320.41 o
   0   2   0   186051.69   191821.28   3308.01 o
   2   2   0    86133.56    82037.29   1140.06 o
   4   2   0    53789.28    50100.47    697.27 o
   6   2   0   141256.77   137423.67   1736.36 o
   8   2   0   139957.78   138372.41   1764.28 o
  10   2   0    73859.52    72192.34    977.63 o
  12   2   0    80725.14    79403.28   1083.78 o
  14   2   0    19522.88    19310.06    323.78 o
  16   2   0      275.43      260.54     68.89 o
  18   2   0    20449.93    20535.38    312.97 o
  20   2   0    27944.75    27794.53    407.41 o
  22   2   0     2861.03     2757.55    171.94 o
  24   2   0    24818.39    26446.26    721.29 o
  26   2   0    23084.95    24948.65    760.02 o
  28   2   0     1402.44     1058.06    252.98 o
  30   2   0    14417.65    13809.69    567.54 o
   1   3   0     1579.06     1812.28     60.90 o
   3   3   0    82761.29    78549.77   1054.55 o
   5   3   0      284.31      389.91     51.05 o
   7   3   0      245.49      337.88     50.68 o
   9   3   0     2505.95     2411.62     83.89 o
  11   3   0     1038.87      945.48     67.54 o
  13   3   0    18540.25    18188.89    303.68 o
  15   3   0    50435.15    50526.45    753.76 o
  17   3   0      221.72      248.77     88.15 o
  19   3   0     1190.58     1220.12    105.63 o
  21   3   0       28.39       58.31    116.38 o
  23   3   0        1.51      -99.98     99.98 o
  25   3   0     3205.32     3080.76    253.48 o
  27   3   0        7.76      -61.38    214.99 o
  29   3   0       21.40      199.29    265.07 o
   0   4   0    40626.45    40147.94    823.81 o
   2   4   0    38723.61    38352.54    570.20 o
   4   4   0    34700.61    32296.07    487.67 o
   6   4   0    82395.11    79333.91   1059.82 o
   8   4   0    23063.53    23099.09    367.23 o
  10   4   0     2599.99     2436.03     98.39 o
  12   4   0     5065.78     4890.49    138.38 o
  14   4   0     8206.07     8029.46    185.02 o
  16   4   0     3265.63     3196.76    137.99 o
  18   4   0     6808.52     6773.17    198.03 o
  20   4   0    12394.78    12317.35    341.91 o
  22   4   0     6822.23     7009.53    270.39 o
  24   4   0    18153.20    17681.75    575.22 o
  26   4   0     2620.42     2615.01    269.64 o
  28   4   0      145.51     -175.59    284.63 o
   1   5   0    12700.55    12256.03    219.05 o
   3   5   0    24754.36    24551.95    400.18 o
   5   5   0    38398.17    37798.09    560.73 o
   7   5   0      721.52      810.83     81.27 o
   9   5   0       82.48       84.24     68.59 o
  11   5   0    23655.00    23891.27    410.29 o
  13   5   0    12455.32    12487.94    259.91 o
  15   5   0    36519.16    36472.49    601.63 o
  17   5   0    10356.13     9581.35    293.73 o
  19   5   0      265.39      254.12    174.98 o
  21   5   0     2742.37     2800.24    226.88 o
  23   5   0     9131.53     8879.10    417.34 o
  25   5   0      662.69      569.97    264.01 o
  27   5   0     7032.49     6484.60    393.51 o
   0   6   0    27122.72    27540.00    634.44 o
   2   6   0     2907.69     2816.59    123.77 o
   4   6   0      220.45      221.72     78.83 o
   6   6   0     6245.10     6194.81    160.22 o
   8   6   0        3.89      -73.14     90.12 o
  10   6   0     9140.56     8880.15    213.50 o
  12   6   0     7959.12     7620.27    213.69 o
  14   6   0      254.15       80.08    134.71 o
  16   6   0     1987.32     1999.14    170.35 o
  18   6   0      924.41      863.19    207.05 o
  20   6   0       12.18     -109.43    207.71 o
  22   6   0     3162.56     2855.90    269.60 o
  24   6   0       55.14     -290.50    291.65 o
   1   7   0    12003.87    12281.02    249.84 o
   3   7   0    12673.45    12778.27    289.95 o
   5   7   0    11158.31    11214.42    253.83 o
   7   7   0    33131.26    32991.43    535.16 o
   9   7   0    43615.11    43701.71    836.98 o
  11   7   0    25314.97    25686.36    648.77 o
  13   7   0     6553.20     6944.80    324.34 o
  15   7   0     5580.30     5796.66    285.53 o
  17   7   0    12973.63    13025.98    459.72 o
  19   7   0     7038.84     7369.00    360.91 o
  21   7   0    14205.58    13819.62    555.63 o
  23   7   0    12362.43    10350.33    493.07 o
   0   8   0     2978.25     2946.51    302.99 o
   2   8   0     8483.93     8651.53    324.52 o
   4   8   0      944.06      991.39    204.81 o
   6   8   0    16542.33    16162.10    465.78 o
   8   8   0      910.75      921.97    201.08 o
  10   8   0      992.21      645.86    200.13 o
  12   8   0      175.26      190.30    232.95 o
  14   8   0      291.76      358.41    230.95 o
  16   8   0      438.15      313.05    387.60 o
  18   8   0       18.18     -246.68    272.41 o
  20   8   0      451.86      169.34    347.65 o
   1   9   0    15169.49    16186.97    513.70 o
   3   9   0    21080.23    21731.36    691.15 o
   5   9   0    10613.93    11310.14    448.82 o
   7   9   0    14367.36    14855.89    617.17 o
   9   9   0    19205.61    19236.31    644.89 o
  11   9   0     7066.11     6738.76    376.91 o
  13   9   0    11869.80    11661.13    503.33 o
  15   9   0     7816.88     7044.00    436.20 o
   0  10   0      414.75      836.19    442.16 o
   2  10   0      210.61      237.88    304.81 o
   4  10   0      213.21      267.89    304.40 o
   6  10   0      199.85      358.28    307.45 o
   8  10   0       60.71       52.74    290.66 o
 -31   1   1     2065.05     1728.89    286.49 o
 -29   1   1     4687.71     4650.09    435.45 o
 -27   1   1        0.47     -154.96    198.43 o
 -25   1   1      159.61      200.84    193.03 o
 -23   1   1      268.85      340.27    107.51 o
 -21   1   1        0.57      -34.26     92.18 o
 -19   1   1    14920.00    15094.07    295.19 o
 -17   1   1     2210.27     2389.91    100.54 o
 -15   1   1     8068.27     7772.06    153.52 o
 -13   1   1     3001.48     2921.88     69.04 o
 -11   1   1     4963.55     4950.55    112.97 o
  -9   1   1      384.35      343.09     43.36 o
  -7   1   1    53968.13    52023.98    716.91 o
  -5   1   1    12466.90    11892.95    194.16 o
  -3   1   1    27068.82    25002.28    753.57 o
  -1   1   1    92860.46    94093.81   1612.38 o
   1   1   1     2423.05     2420.03     80.83 o
   3   1   1    13552.20    13201.94    200.40 o
   5   1   1       53.32      -26.59     26.59 o
   7   1   1      640.44      780.76     40.12 o
   9   1   1      715.18      668.90     43.98 o
  11   1   1    15964.97    15684.95    245.55 o
  13   1   1       13.06       11.97     47.94 o
  15   1   1    12598.32    12178.62    205.24 o
  17   1   1      937.70      924.50     69.10 o
  19   1   1       39.96      -19.11     87.89 o
  21   1   1     1038.97     1001.69    116.49 o
  23   1   1      289.45      290.20    154.53 o
  25   1   1     1842.89     2067.12    217.70 o
  27   1   1     5952.95     6220.02    340.87 o
  29   1   1      307.93      515.37    251.07 o
  31   1   1      167.98       93.54    293.55 o
 -30   2   1      443.97      452.59    264.09 o
 -28   2   1       41.95       35.83    216.05 o
 -26   2   1    11237.75    11561.00    415.83 o
 -24   2   1      379.00      287.47    162.33 o
 -22   2   1        6.31       80.09    112.25 o
 -20   2   1      269.84      265.13     84.63 o
 -18   2   1      991.99     1077.45     83.69 o
 -16   2   1    27462.34    27608.06    440.69 o
 -14   2   1    23893.86    23250.90    372.20 o
 -12   2   1     2707.40     2907.51    134.19 o
 -10   2   1        8.08      127.01     50.37 o
  -8   2   1      803.50      778.02     48.32 o
  -6   2   1    24709.43    23049.12    350.67 o
  -4   2   1   138058.55   135159.39   1701.29 o
  -2   2   1     8332.95     7339.95    146.03 o
   0   2   1     3722.75     3486.71     74.76 o
   2   2   1     2030.80     1893.28     57.68 o
   4   2   1    12260.33    12096.37    221.97 o
   6   2   1     9763.80     8751.58    163.56 o
   8   2   1    27616.25    28672.86    424.38 o
  10   2   1    10450.29    10327.11    192.28 o
  12   2   1    42828.88    40766.42    589.91 o
  14   2   1     8426.81     8420.34    167.07 o
  16   2   1     6577.47     6684.45    168.69 o
  18   2   1      395.25      339.90     66.14 o
  20   2   1      227.45      100.63     75.09 o
  22   2   1    14728.62    14480.89    361.49 o
  24   2   1    21536.31    22530.30    617.47 o
  26   2   1        1.75      -40.04    202.11 o
  28   2   1       16.76      329.58    256.22 o
  30   2   1     1314.14      973.70    626.07 o
 -31   3   1     4633.99     3228.48    478.80 o
 -29   3   1     2388.04     2634.72    514.59 o
 -27   3   1     1576.37     1289.72    268.73 o
 -25   3   1      161.82      315.59    185.95 o
 -23   3   1        9.90       16.68     84.69 o
 -21   3   1    11316.24    11276.90    244.66 o
 -19   3   1    37809.02    37531.45    625.38 o
 -17   3   1     2125.86     2178.10    111.57 o
 -15   3   1     5267.15     5059.19    138.96 o
 -13   3   1    12024.35    12565.04    232.80 o
 -11   3   1    13481.37    13582.62    240.90 o
  -9   3   1     8073.03     7803.14    160.54 o
  -7   3   1    23727.06    24794.09    383.78 o
  -5   3   1     4241.06     4465.42    106.48 o
  -3   3   1     8037.54     6723.97    132.27 o
  -1   3   1    26104.57    22766.09    329.85 o
   1   3   1    14111.40    13176.78    222.44 o
   3   3   1       56.75       89.35     44.31 o
   5   3   1    21760.56    23027.39    369.49 o
   7   3   1    23354.45    23693.95    386.81 o
   9   3   1     2113.18     1858.86     78.67 o
  11   3   1    38948.84    39182.84    579.17 o
  13   3   1      980.07      971.05     80.45 o
  15   3   1      173.35       69.99     75.33 o
  17   3   1    10946.24    11363.65    229.18 o
  19   3   1     5864.06     5607.20    166.34 o
  21   3   1       78.03      158.70    103.72 o
  23   3   1    10462.51    10858.89    295.65 o
  25   3   1     8597.62     8424.12    368.56 o
  27   3   1     6826.41     6231.83    378.20 o
  29   3   1     4997.17     5038.92    396.55 o
 -28   4   1     2503.36     2422.08    303.10 o
 -26   4   1     2503.45     2360.11    282.56 o
 -24   4   1     3460.61     3349.84    224.36 o
 -22   4   1     1437.54     1555.41    164.24 o
 -20   4   1     3767.57     3780.86    188.55 o
 -18   4   1    12531.48    12489.62    281.90 o
 -16   4   1      396.23      494.67     96.46 o
 -14   4   1    10445.04    10478.01    220.14 o
 -12   4   1    32035.83    32318.92    487.23 o
 -10   4   1      424.70      307.91     73.48 o
  -8   4   1    15228.52    14388.82    260.86 o
  -6   4   1    21341.04    20197.87    315.94 o
  -4   4   1     4115.33     4073.68    110.45 o
  -2   4   1    91167.07    90221.65   1206.41 o
   0   4   1    50311.31    50171.52    723.69 o
   2   4   1     7648.78     8038.50    159.02 o
   4   4   1    56073.72    55589.46    786.54 o
   6   4   1      311.16      133.05     59.81 o
   8   4   1      299.81      298.62     61.63 o
  10   4   1    27225.83    26368.98    418.92 o
  12   4   1     8513.58     8206.42    188.49 o
  14   4   1     9261.04     9386.03    227.67 o
  16   4   1    19774.29    19969.44    361.05 o
  18   4   1     3220.05     3241.13    142.87 o
  20   4   1     4983.78     4981.54    191.64 o
  22   4   1     2155.21     2188.86    206.10 o
  24   4   1      840.46      812.49    210.94 o
  26   4   1     2548.29     2136.42    295.94 o
  28   4   1      959.05      916.92    279.04 o
 -27   5   1     6059.96     5649.19    474.41 o
 -25   5   1    13780.87    14246.70    507.37 o
 -23   5   1      759.66      587.60    224.35 o
 -21   5   1     2595.68     2385.00    222.43 o
 -19   5   1     7314.11     7057.64    284.43 o
 -17   5   1     1557.88     1561.82    157.15 o
 -15   5   1    15635.13    16132.63    343.64 o
 -13   5   1    19910.33    20263.93    368.23 o
 -11   5   1      764.96      813.70     85.51 o
  -9   5   1    13739.84    13597.46    248.76 o
  -7   5   1    28446.45    28328.73    451.71 o
  -5   5   1    18635.35    18763.19    315.07 o
  -3   5   1     7953.20     7528.31    169.29 o
  -1   5   1     9000.65     9215.24    183.91 o
   1   5   1    11046.28    10848.61    201.79 o
   3   5   1     9032.86     8354.81    172.80 o
   5   5   1    35319.18    35400.00    530.08 o
   7   5   1     3387.11     3359.93    114.96 o
   9   5   1    10061.52     9716.38    208.53 o
  11   5   1     5407.14     5575.36    160.58 o
  13   5   1    19734.12    19769.12    378.98 o
  15   5   1     3481.77     3574.04    156.81 o
  17   5   1    23509.03    23376.89    578.46 o
  19   5   1     9318.81     9006.76    340.59 o
  21   5   1     2181.84     2341.54    194.36 o
  23   5   1    11597.35    11618.60    446.87 o
  25   5   1     1016.90     1037.70    259.21 o
  27   5   1       99.41      452.47    396.75 o
 -26   6   1     6126.51     4896.11    438.50 o
 -24   6   1     2996.44     3047.65    319.68 o
 -22   6   1     1945.14     2059.84    274.02 o
 -20   6   1    14004.08    13666.09    509.95 o
 -18   6   1        8.15     -169.36    169.36 o
 -16   6   1     1736.82     1529.18    163.15 o
 -14   6   1      994.73     1181.05    146.29 o
 -12   6   1    15172.54    15355.82    309.11 o
 -10   6   1    44392.45    44695.71    681.46 o
  -8   6   1    17044.05    16968.80    323.34 o
  -6   6   1      899.30     1017.63     98.43 o
  -4   6   1      794.93      780.26     88.99 o
  -2   6   1    12408.12    12318.80    259.91 o
   0   6   1    24904.66    24615.28    412.13 o
   2   6   1     7554.21     7206.38    181.78 o
   4   6   1    13843.85    13647.49    263.93 o
   6   6   1    39699.55    40646.92    629.12 o
   8   6   1     7911.70     7829.37    198.79 o
  10   6   1     4053.58     3757.85    139.02 o
  12   6   1     2284.33     2079.76    133.15 o
  14   6   1      200.00      508.00    137.31 o
  16   6   1     2764.16     2723.91    190.98 o
  18   6   1    19567.77    19468.10    590.70 o
  20   6   1     1590.63     1338.92    235.43 o
  22   6   1     1098.18      739.35    252.88 o
  24   6   1     3302.63     3186.93    334.00 o
 -23   7   1     2786.54     2677.17    359.89 o
 -21   7   1      441.43      480.19    250.70 o
 -19   7   1     3825.11     3428.57    314.15 o
 -17   7   1      462.31      440.94    239.38 o
 -15   7   1      140.03       74.26    211.51 o
 -13   7   1    18725.72    19063.99    558.03 o
 -11   7   1      853.13      956.42    152.23 o
  -9   7   1     4426.55     4457.56    165.73 o
  -7   7   1    39677.87    40042.78    630.12 o
  -5   7   1      563.65      525.24    104.12 o
  -3   7   1      998.54      781.32    105.35 o
  -1   7   1     3421.23     3594.60    150.71 o
   1   7   1     1595.78     1529.68    117.47 o
   3   7   1     8751.07     8547.56    212.65 o
   5   7   1    45108.38    46007.73    701.32 o
   7   7   1        7.24      -81.83    112.62 o
   9   7   1       13.68     -106.83    127.93 o
  11   7   1     2753.14     2649.82    184.10 o
  13   7   1       67.18     -131.05    194.59 o
  15   7   1     2051.82     2098.26    231.39 o
  17   7   1     3950.96     4021.26    298.67 o
  19   7   1      656.69      380.71    272.83 o
  21   7   1     6587.36     5898.78    371.36 o
 -20   8   1     1292.60     1832.02    329.94 o
 -18   8   1       10.07      653.51    274.67 o
 -16   8   1      233.60      298.00    266.87 o
 -14   8   1     5440.01     5773.82    314.58 o
 -12   8   1      953.05      841.38    206.62 o
 -10   8   1      849.76      677.95    200.62 o
  -8   8   1     2431.31     2416.93    258.05 o
  -6   8   1     3471.28     3294.72    227.73 o
  -4   8   1     2219.73     2121.81    206.97 o
  -2   8   1     9727.01    10025.66    367.10 o
   0   8   1     2748.38     2777.80    224.36 o
   2   8   1      702.57      679.70    176.14 o
   4   8   1      279.03       30.02    225.99 o
   6   8   1     1788.16     1863.88    266.23 o
   8   8   1       19.72      -71.66    175.83 o
  10   8   1     1566.74     2070.23    250.28 o
  12   8   1     8130.09     8609.14    390.18 o
  14   8   1       28.68      -91.53    223.22 o
  16   8   1       14.06      191.37    243.93 o
  18   8   1     2990.21     2548.08    319.90 o
 -15   9   1       98.48      246.18    317.49 o
 -13   9   1      247.25      301.61    262.94 o
 -11   9   1      254.62      240.56    254.17 o
  -9   9   1      609.18      497.00    234.31 o
  -7   9   1       10.01       70.79    253.61 o
  -5   9   1      440.31      295.94    251.24 o
  -3   9   1        0.58       70.10    210.76 o
  -1   9   1     3930.01     4139.37    305.32 o
   1   9   1      727.46      685.39    217.95 o
   3   9   1     3418.04     3420.55    272.88 o
   5   9   1        0.63      -60.89    210.14 o
   7   9   1      179.70      347.34    236.55 o
   9   9   1      360.18      649.04    250.13 o
  11   9   1     1730.42     1779.41    381.82 o
  13   9   1       22.07        1.23    310.36 o
  -8  10   1       41.35     -143.78    327.84 o
  -6  10   1      873.05     1112.46    285.34 o
  -4  10   1      403.93      331.58    325.15 o
  -2  10   1     2872.41     2235.45    345.46 o
   0  10   1       11.44      195.34    288.86 o
   2  10   1     3608.95     3630.03    498.88 o
   4  10   1      560.62      155.32    279.54 o
   6  10   1       86.58      520.55    338.53 o
 -32   0   2     9265.38     7766.68    606.33 o
 -30   0   2     1555.34     1176.32    367.10 o
 -28   0   2     2128.98     2205.04    345.07 o
 -26   0   2      105.43      162.31    242.49 o
 -24   0   2    17825.98    18218.99    738.76 o
 -22   0   2     1294.73     1242.09    165.74 o
 -20   0   2    19211.24    19605.21    507.92 o
 -18   0   2     1086.75     1196.19    120.43 o
 -16   0   2     1108.51     1065.53    102.66 o
 -14   0   2    17706.11    17149.27    415.13 o
 -12   0   2    27145.11    26379.34    562.97 o
 -10   0   2    11240.07    10965.03    279.28 o
  -8   0   2     1372.39     1427.03     66.47 o
  -6   0   2     1827.31     1896.08     69.49 o
  -4   0   2    21368.47    22772.13    620.25 o
   2   0   2   141493.64   147497.42   2470.23 o
   4   0   2    28651.57    26103.10    507.47 o
   6   0   2     2479.37     2692.35     78.50 o
   8   0   2     9724.08     8830.20    191.63 o
  10   0   2     2628.99     2752.71     99.10 o
  12   0   2      177.36      217.15     72.47 o
  14   0   2      731.94      647.10     92.09 o
  16   0   2     1141.60     1151.54    179.62 o
  18   0   2    11952.87    11996.06    362.95 o
  20   0   2      210.89      188.09    142.27 o
  22   0   2       94.62      321.17    152.76 o
  24   0   2      434.61      389.01    272.52 o
  26   0   2      856.59      415.27    442.63 o
  28   0   2       59.70      128.59    546.00 o
  30   0   2       72.77      290.18    387.25 o
 -31   1   2     1829.48     1718.09    295.82 o
 -29   1   2     3018.11     3119.27    288.27 o
 -27   1   2    12263.69    12805.97    442.04 o
 -25   1   2    13091.60    13288.83    437.88 o
 -23   1   2    22767.35    23237.33    437.50 o
 -21   1   2    27719.75    28460.84    491.47 o
 -19   1   2    35236.01    34949.45    563.60 o
 -17   1   2    47141.28    47149.78    646.75 o
 -15   1   2    99575.48    99556.84   1251.09 o
 -13   1   2    55393.51    54484.67    772.78 o
 -11   1   2    35591.46    36579.25    535.10 o
  -9   1   2   161514.45   162669.09   2037.12 o
  -7   1   2   356630.22   389441.19   4626.42 o
  -5   1   2   127074.82   125832.37   1546.09 o
  -3   1   2   172330.52   173350.58   3530.22 o
  -1   1   2    19553.15    17965.11    303.72 o
   1   1   2    68789.51    67741.73    907.33 o
   3   1   2   203691.66   211674.94   2548.82 o
   5   1   2    73308.86    69326.33    850.14 o
   7   1   2     2101.71     1617.77     51.63 o
   9   1   2    18042.15    15812.73    239.27 o
  11   1   2   101799.00    98398.92   1227.59 o
  13   1   2    26658.86    26059.73    358.18 o
  15   1   2    41860.66    41575.09    563.03 o
  17   1   2    24089.12    24673.47    381.35 o
  19   1   2    10902.36    11259.26    251.24 o
  21   1   2    46795.09    48507.46    799.73 o
  23   1   2    51845.29    54352.23   1257.59 o
  25   1   2     9466.89     9913.23    398.84 o
  27   1   2     8687.12     8558.04    434.84 o
  29   1   2    10058.18    10001.09    469.37 o
 -32   2   2       35.51      404.92    333.95 o
 -30   2   2     3157.95     2655.71    310.62 o
 -28   2   2       18.17      -31.70    216.59 o
 -26   2   2     2058.62     1784.41    209.54 o
 -24   2   2     1316.52     1316.61    176.68 o
 -22   2   2      769.05      754.52    111.40 o
 -20   2   2     1777.09     1902.72     97.30 o
 -18   2   2    13260.42    13169.39    256.37 o
 -16   2   2      134.88       83.97     67.95 o
 -14   2   2      136.14       99.82     57.81 o
 -12   2   2     7393.92     7911.63    159.52 o
 -10   2   2    22157.44    23067.37    359.33 o
  -8   2   2     2429.93     2543.82     73.86 o
  -6   2   2    10410.62    10868.08    185.94 o
  -4   2   2     4067.69     3451.98     75.06 o
  -2   2   2      519.29      379.41     31.82 o
   0   2   2     1633.26     1537.58     44.84 o
   2   2   2    19282.43    18793.12    287.03 o
   4   2   2     6026.48     5626.89    114.98 o
   6   2   2      541.33      556.40     47.26 o
   8   2   2    12319.03    12203.27    211.41 o
  10   2   2    11485.32    11115.04    204.87 o
  12   2   2      681.21      680.94     59.67 o
  14   2   2    21731.77    22054.20    344.25 o
  16   2   2     2130.22     2139.62     99.92 o
  18   2   2      552.07      622.10     77.08 o
  20   2   2     1161.53     1013.19     93.60 o
  22   2   2     7690.43     7294.71    306.40 o
  24   2   2      584.33      594.90    187.50 o
  26   2   2     1302.86     1519.56    238.23 o
  28   2   2      248.24       63.31    279.97 o
 -31   3   2     8927.10     8302.49    448.66 o
 -29   3   2     6811.37     6491.16    468.45 o
 -27   3   2     6891.00     6737.25    354.71 o
 -25   3   2     8266.25     8410.55    303.57 o
 -23   3   2     4879.98     5212.32    218.91 o
 -21   3   2    22120.81    22825.68    461.26 o
 -19   3   2    15847.86    15981.09    308.85 o
 -17   3   2      423.89      383.37     82.12 o
 -15   3   2    49263.14    49400.50    720.19 o
 -13   3   2    76254.35    74970.00   1030.53 o
 -11   3   2    28893.81    28497.66    437.01 o
  -9   3   2   156487.64   157722.78   1981.98 o
  -7   3   2    77221.70    78411.52   1034.85 o
  -5   3   2    24633.00    24437.30    373.48 o
  -3   3   2    71458.33    66698.28    891.74 o
  -1   3   2    25154.56    22718.03    346.45 o
   1   3   2    10985.16     9946.89    174.64 o
   3   3   2    94225.84    94534.80   1233.79 o
   5   3   2    26494.09    26046.09    398.05 o
   7   3   2    10507.88     9993.50    197.76 o
   9   3   2    30259.42    29774.98    442.50 o
  11   3   2     1677.76     1433.29     77.59 o
  13   3   2    23993.49    24073.08    397.13 o
  15   3   2    35891.78    36531.75    563.02 o
  17   3   2    43779.51    45435.29    667.87 o
  19   3   2    13374.39    14340.49    296.60 o
  21   3   2      312.30      386.22    110.18 o
  23   3   2     8258.73     8529.01    299.35 o
  25   3   2    14642.04    15099.54    515.01 o
  27   3   2    10996.75    11056.43    473.04 o
  29   3   2    14514.77    14105.66   1207.65 o
 -30   4   2     5655.32     5651.60    417.50 o
 -28   4   2        6.00       89.17    248.53 o
 -26   4   2     2630.83     2521.17    285.44 o
 -24   4   2     1337.46     1568.38    195.72 o
 -22   4   2    24034.75    23922.91    667.66 o
 -20   4   2    22865.08    22665.76    424.86 o
 -18   4   2    22605.93    23285.28    415.85 o
 -16   4   2      891.62      830.09     92.30 o
 -14   4   2     3392.37     3453.23    116.42 o
 -12   4   2     8365.52     8274.86    176.69 o
 -10   4   2    13759.55    13643.02    262.57 o
  -8   4   2    11195.19    10730.87    206.43 o
  -6   4   2     7871.53     8019.43    163.08 o
  -4   4   2    18895.88    17135.97    264.74 o
  -2   4   2     6109.60     5798.25    131.57 o
   0   4   2    10141.20    10469.50    194.27 o
   2   4   2      171.77      178.56     53.82 o
   4   4   2     2131.98     2466.03     80.79 o
   6   4   2    30720.57    29619.95    446.21 o
   8   4   2    77590.63    77589.15   1065.70 o
  10   4   2     1151.75     1055.43     77.85 o
  12   4   2     2216.98     2041.73    111.80 o
  14   4   2       39.80      -35.48     87.21 o
  16   4   2      946.05     1163.36    173.52 o
  18   4   2    10698.18    11170.58    280.19 o
  20   4   2     5832.35     5861.97    222.25 o
  22   4   2      132.99        5.41    169.84 o
  24   4   2     1920.99     2065.59    237.65 o
  26   4   2     7277.68     7088.81    393.31 o
 -29   5   2     1003.79      -63.36    418.34 o
 -27   5   2     5694.58     5714.13    398.46 o
 -25   5   2       38.28     -112.42    247.77 o
 -23   5   2     3308.00     3046.41    278.96 o
 -21   5   2     6261.08     6095.55    284.64 o
 -19   5   2      728.21      509.42    159.73 o
 -17   5   2     7447.35     7653.39    206.12 o
 -15   5   2     1570.91     1632.34    127.37 o
 -13   5   2    25633.75    25844.73    439.65 o
 -11   5   2    16349.39    16760.05    307.16 o
  -9   5   2     7750.64     7380.93    179.56 o
  -7   5   2     7984.19     7991.17    162.60 o
  -5   5   2     4145.47     4111.80    115.00 o
  -3   5   2     9555.96     9263.18    191.18 o
  -1   5   2    37482.08    36891.94    547.58 o
   1   5   2     5310.63     4912.98    123.79 o
   3   5   2    10504.37    10363.54    194.66 o
   5   5   2    30892.52    30400.72    475.28 o
   7   5   2      108.65      101.80     70.47 o
   9   5   2      303.22      237.75     78.34 o
  11   5   2     3536.04     3601.66    133.60 o
  13   5   2     1009.71     1072.47    106.29 o
  15   5   2    11571.29    11378.60    255.46 o
  17   5   2    26254.33    26905.66    631.73 o
  19   5   2      640.33      384.86    187.45 o
  21   5   2     1675.23     1782.74    205.55 o
  23   5   2     1693.14     1833.89    241.17 o
  25   5   2     1227.09      632.78    276.65 o
 -26   6   2     5426.85     4704.09    461.46 o
 -24   6   2     6068.00     5473.42    453.66 o
 -22   6   2    11257.99    11109.02    457.93 o
 -20   6   2     4040.92     3953.35    335.67 o
 -18   6   2    14437.62    14843.55    487.56 o
 -16   6   2     8058.36     7850.10    292.15 o
 -14   6   2     4924.22     4648.38    169.06 o
 -12   6   2    35336.13    35521.09    587.01 o
 -10   6   2    16243.11    16776.69    326.96 o
  -8   6   2    13870.91    14116.84    259.78 o
  -6   6   2    21986.93    22313.93    377.91 o
  -4   6   2     5410.71     5562.21    148.80 o
  -2   6   2    14751.92    14934.22    313.62 o
   0   6   2    36581.21    36052.89    552.22 o
   2   6   2     8196.22     8246.96    210.06 o
   4   6   2    17702.51    17777.78    347.49 o
   6   6   2    18353.88    19141.90    361.98 o
   8   6   2    15498.41    15835.21    303.11 o
  10   6   2    22414.29    22609.20    428.27 o
  12   6   2    20204.87    20341.83    613.23 o
  14   6   2     8104.49     7950.90    260.60 o
  16   6   2     8041.89     7813.35    392.30 o
  18   6   2     5064.19     4879.68    269.78 o
  20   6   2     3756.03     3494.73    274.18 o
  22   6   2     4661.65     4249.33    323.64 o
  24   6   2     3192.14     2511.68    532.90 o
 -23   7   2       89.49       80.21    298.41 o
 -21   7   2        5.87      321.35    267.98 o
 -19   7   2       22.49     -259.34    264.34 o
 -17   7   2      807.21      672.13    211.18 o
 -15   7   2     4863.33     5029.87    294.37 o
 -13   7   2       61.40     -168.24    173.20 o
 -11   7   2     1916.73     2285.17    194.91 o
  -9   7   2      697.52      674.94    119.03 o
  -7   7   2    12581.66    12733.53    293.03 o
  -5   7   2     3181.50     3164.39    171.71 o
  -3   7   2       58.68       61.94    101.58 o
  -1   7   2       46.13      197.25    101.01 o
   1   7   2      105.27      172.72    108.59 o
   3   7   2     2704.72     2684.76    134.09 o
   5   7   2        9.27       49.29    112.93 o
   7   7   2      288.57      356.19    139.43 o
   9   7   2      586.41      707.19    143.43 o
  11   7   2     1482.66     1551.26    171.93 o
  13   7   2     6144.14     5902.96    296.11 o
  15   7   2       18.41      -41.00    228.92 o
  17   7   2      617.72      588.41    231.40 o
  19   7   2      139.46      226.36    306.42 o
  21   7   2       21.06     -170.81    256.85 o
 -20   8   2    10503.17     9663.05    517.10 o
 -18   8   2     5903.69     5679.23    395.63 o
 -16   8   2    15834.11    15883.14    562.23 o
 -14   8   2    35459.92    36893.38    908.38 o
 -12   8   2     9978.08    10345.79    381.72 o
 -10   8   2     9642.22     9956.60    377.20 o
  -8   8   2    20855.21    21500.13    637.08 o
  -6   8   2     6112.32     6357.95    280.70 o
  -4   8   2     6898.99     7061.36    318.75 o
  -2   8   2    26536.91    27098.21    832.59 o
   0   8   2    23381.38    23561.96    629.14 o
   2   8   2    62276.73    63745.96   1504.62 o
   4   8   2    33190.56    33114.38    983.00 o
   6   8   2     2400.83     2414.42    222.35 o
   8   8   2     8228.44     8407.46    363.22 o
  10   8   2     9112.27     9401.39    382.21 o
  12   8   2    24034.00    24369.74    752.96 o
  14   8   2    30020.97    31597.06    918.77 o
  16   8   2     4318.06     3977.65    326.68 o
  18   8   2    11525.26    10629.06    766.33 o
 -15   9   2      323.06      500.25    317.41 o
 -13   9   2     2761.77     2564.95    309.51 o
 -11   9   2     1100.77     1120.61    269.72 o
  -9   9   2       54.78       61.59    298.99 o
  -7   9   2     2869.41     2336.12    261.16 o
  -5   9   2     1082.64     1231.27    249.01 o
  -3   9   2       87.07      174.72    224.23 o
  -1   9   2     4268.94     4164.37    280.58 o
   1   9   2     1516.00     1833.88    230.91 o
   3   9   2      487.02      530.93    212.97 o
   5   9   2      221.24     -123.57    237.22 o
   7   9   2     1266.32     1331.55    268.59 o
   9   9   2       87.73     -163.72    254.10 o
  11   9   2      114.05     -239.87    274.12 o
  13   9   2      756.08      826.18    320.96 o
  -8  10   2    13738.07    12784.76    555.49 o
  -6  10   2    13333.39    12203.86    514.31 o
  -4  10   2     5799.73     5872.53    385.24 o
  -2  10   2    16981.68    16865.69    623.44 o
   0  10   2    14333.55    13172.95    574.62 o
   2  10   2     8932.19     7988.45    415.70 o
   4  10   2    13684.67    12852.96    539.41 o
   6  10   2    15030.50    14522.23    858.81 o
 -33   1   3     2461.56     1916.90    336.47 o
 -31   1   3        6.54      -36.65    248.61 o
 -29   1   3      130.56     -133.37    233.37 o
 -27   1   3     1109.92     1161.11    217.26 o
 -25   1   3      752.43      569.79    161.14 o
 -23   1   3     1564.79     1597.99    123.25 o
 -21   1   3    14162.37    14209.44    291.74 o
 -19   1   3      228.39      183.94     80.15 o
 -17   1   3      241.13      244.02     50.26 o
 -15   1   3     7344.99     7538.75    162.62 o
 -13   1   3     1932.29     2234.86     80.65 o
 -11   1   3    32844.60    30654.31    422.95 o
  -9   1   3     2193.86     1658.30     57.62 o
  -7   1   3     5533.77     5359.47    105.59 o
  -5   1   3    15420.25    13883.80    211.31 o
  -3   1   3     8363.25     8064.33    124.89 o
  -1   1   3    11051.58    10295.45    175.62 o
   1   1   3     4005.85     4243.28     75.26 o
   3   1   3     7927.20     7048.80    112.76 o
   5   1   3    45428.92    43523.84    559.07 o
   7   1   3    41619.25    38403.06    511.16 o
   9   1   3      174.14      349.23     48.47 o
  11   1   3     3230.39     3390.87     83.34 o
  13   1   3     5770.94     5693.41    121.75 o
  15   1   3        1.73       48.87     61.21 o
  17   1   3     9565.58     9562.80    192.21 o
  19   1   3      510.55      404.15     99.26 o
  21   1   3       57.36       11.90    115.85 o
  23   1   3     1505.52     1414.90    196.17 o
  25   1   3       42.09      118.74    211.10 o
  27   1   3      898.39      706.26    246.91 o
  29   1   3      858.53      220.43    307.51 o
 -32   2   3     1450.04     1152.99    333.44 o
 -30   2   3       34.80      170.72    244.12 o
 -28   2   3     1159.38      971.89    220.35 o
 -26   2   3     8908.85     9283.40    382.77 o
 -24   2   3    10176.80    10603.99    386.29 o
 -22   2   3     4320.57     4263.88    140.00 o
 -20   2   3     1600.20     1694.29     93.70 o
 -18   2   3     6583.41     6503.62    161.33 o
 -16   2   3     1139.16     1103.36     74.47 o
 -14   2   3      165.01       85.87     58.64 o
 -12   2   3      561.60      641.40     58.84 o
 -10   2   3    31008.79    30183.55    449.00 o
  -8   2   3   130312.84   128890.08   1664.06 o
  -6   2   3    10050.18     9082.54    152.10 o
  -4   2   3     4504.27     3985.49     85.44 o
  -2   2   3     2644.61     2656.64     60.60 o
   0   2   3     9832.54     9877.81    160.22 o
   2   2   3    33754.32    31676.29    451.32 o
   4   2   3    93846.01    92034.13   1200.49 o
   6   2   3     4850.41     5189.08    106.48 o
   8   2   3    36243.36    36717.01    503.77 o
  10   2   3     5428.29     4978.22    111.48 o
  12   2   3      283.76      180.27     55.12 o
  14   2   3     8195.65     8365.20    173.76 o
  16   2   3      270.48      179.29     67.29 o
  18   2   3     2208.92     2291.45    111.31 o
  20   2   3    22839.97    22977.10    516.47 o
  22   2   3     8098.72     7743.58    246.39 o
  24   2   3      183.27      303.51    213.16 o
  26   2   3       93.29       15.61    226.20 o
  28   2   3       52.53      357.59    278.51 o
 -31   3   3      156.52      173.54    299.32 o
 -29   3   3      697.29      211.35    278.07 o
 -27   3   3      529.26      277.74    207.97 o
 -25   3   3     5305.59     5492.12    238.82 o
 -23   3   3    13197.42    13946.57    364.64 o
 -21   3   3    18525.47    18871.20    371.08 o
 -19   3   3     1828.16     1766.46    110.59 o
 -17   3   3     2084.90     1986.73    103.48 o
 -15   3   3    10337.74    10105.46    204.54 o
 -13   3   3     5023.76     4625.69    122.01 o
 -11   3   3    29664.17    27950.26    424.57 o
  -9   3   3    59666.25    61483.45    848.49 o
  -7   3   3    32568.87    33844.73    501.72 o
  -5   3   3     3868.65     4103.24     92.05 o
  -3   3   3    46282.95    45043.97    620.48 o
  -1   3   3    17708.37    17021.11    280.29 o
   1   3   3      233.43      431.23     45.50 o
   3   3   3     5969.03     5039.33    110.12 o
   5   3   3    35086.80    33479.32    479.95 o
   7   3   3    13442.89    12323.86    220.31 o
   9   3   3    12200.11    11733.10    220.86 o
  11   3   3       85.38      204.37     63.03 o
  13   3   3     3401.17     3413.53    109.17 o
  15   3   3    24511.52    25365.27    468.45 o
  17   3   3    11296.89    11844.19    251.90 o
  19   3   3     3060.98     2791.56    157.85 o
  21   3   3     5932.20     6257.29    225.84 o
  23   3   3     3751.42     3701.06    201.58 o
  25   3   3     1304.41     1185.41    242.81 o
  27   3   3     1310.89     1213.52    274.64 o
 -30   4   3      516.77      783.28    309.77 o
 -28   4   3     8045.36     8084.96    429.28 o
 -26   4   3     3292.08     3306.36    291.41 o
 -24   4   3      258.75      373.06    199.78 o
 -22   4   3    14760.22    15188.82    464.02 o
 -20   4   3      971.73     1004.92    126.62 o
 -18   4   3     7609.40     7773.51    204.43 o
 -16   4   3    53215.59    54264.69    800.79 o
 -14   4   3     7320.79     7380.83    171.42 o
 -12   4   3     1431.30     1581.52     81.57 o
 -10   4   3    14768.31    14339.08    264.09 o
  -8   4   3      243.72      214.25     57.26 o
  -6   4   3      556.31      492.61     57.13 o
  -4   4   3    38035.08    36991.45    518.15 o
  -2   4   3    11556.50    11407.16    202.05 o
   0   4   3    16044.65    15304.59    247.49 o
   2   4   3    18835.83    18766.84    308.56 o
   4   4   3     1415.00     1130.02     64.78 o
   6   4   3    16584.92    15177.94    260.96 o
   8   4   3    25265.15    25165.54    413.68 o
  10   4   3     5141.21     5068.66    134.43 o
  12   4   3     9690.71     9653.06    233.25 o
  14   4   3     8687.59     9151.53    205.75 o
  16   4   3    21339.94    21742.14    401.26 o
  18   4   3     8635.23     8739.74    258.79 o
  20   4   3     1633.99     1826.55    240.50 o
  22   4   3    10977.40    11117.71    381.61 o
  24   4   3     1662.74     1455.35    235.88 o
  26   4   3      115.73     -150.15    290.91 o
 -29   5   3     2350.59     2287.48    390.66 o
 -27   5   3     4323.39     4463.07    357.87 o
 -25   5   3     1020.21      787.11    249.18 o
 -23   5   3       63.21      -35.98    203.31 o
 -21   5   3     2880.73     2884.96    235.92 o
 -19   5   3    12345.14    12702.13    354.77 o
 -17   5   3    13771.53    13526.50    287.10 o
 -15   5   3    42163.15    43594.06    723.03 o
 -13   5   3    11635.81    11650.41    244.27 o
 -11   5   3     1348.47     1349.10     87.25 o
  -9   5   3    39171.33    39707.33    575.74 o
  -7   5   3     4587.09     4525.55    121.64 o
  -5   5   3       50.61       51.60     61.82 o
  -3   5   3    27131.17    26538.00    414.35 o
  -1   5   3    29219.07    28678.97    443.54 o
   1   5   3    21096.06    21227.08    341.18 o
   3   5   3    44334.33    44020.82    650.06 o
   5   5   3      550.96      432.76     68.23 o
   7   5   3     8217.12     8179.05    189.59 o
   9   5   3    14346.12    14575.19    268.41 o
  11   5   3    15970.27    15849.22    315.85 o
  13   5   3    10990.91    10759.38    246.31 o
  15   5   3    19436.19    19657.74    486.83 o
  17   5   3      173.18      214.89    136.70 o
  19   5   3       62.95      128.77    165.33 o
  21   5   3     6339.83     6286.21    340.14 o
  23   5   3     1601.72     1074.28    289.51 o
  25   5   3     2840.14     2036.90    364.20 o
 -26   6   3      305.58     -155.51    309.64 o
 -24   6   3      769.39      443.53    333.76 o
 -22   6   3     4374.30     4235.90    328.52 o
 -20   6   3     4143.34     3944.91    281.20 o
 -18   6   3      998.24      591.19    204.04 o
 -16   6   3     9369.25     9637.49    359.27 o
 -14   6   3    10284.83    10162.69    263.57 o
 -12   6   3     7230.55     7465.03    197.89 o
 -10   6   3      540.92      507.62     97.75 o
  -8   6   3       44.33       63.61     84.38 o
  -6   6   3     1432.21     1334.31     94.37 o
  -4   6   3    32507.88    32025.67    516.18 o
  -2   6   3    64254.06    63704.21    965.27 o
   0   6   3     2123.37     2174.04    138.32 o
   2   6   3      268.94      157.23     86.37 o
   4   6   3     3547.66     3761.20    127.35 o
   6   6   3     1056.77     1022.50    103.46 o
   8   6   3    29595.45    29571.02    492.57 o
  10   6   3    20177.99    20914.27    429.17 o
  12   6   3       17.75     -132.01    132.01 o
  14   6   3    14902.43    14212.90    367.26 o
  16   6   3    15750.30    15819.88    452.60 o
  18   6   3     1206.89     1219.45    209.80 o
  20   6   3     1959.66     2100.32    254.84 o
  22   6   3     2996.96     2942.46    305.73 o
 -25   7   3        8.96       76.01    318.97 o
 -23   7   3      297.48      208.19    267.11 o
 -21   7   3     5903.65     5700.29    368.13 o
 -19   7   3      259.07       11.72    224.91 o
 -17   7   3     6827.96     6977.91    319.62 o
 -15   7   3    13592.05    13652.37    477.85 o
 -13   7   3      101.61       25.80    165.81 o
 -11   7   3     4617.20     4565.98    193.24 o
  -9   7   3    28989.93    29888.86    500.02 o
  -7   7   3      458.58      454.76    110.79 o
  -5   7   3    10569.26    10254.81    232.52 o
  -3   7   3     5828.09     5682.26    167.50 o
  -1   7   3     1544.03     1566.19    128.28 o
   1   7   3    10651.21    11218.99    258.41 o
   3   7   3     1937.77     1908.84    127.73 o
   5   7   3       43.70      -35.51    121.88 o
   7   7   3       12.12       97.14    138.37 o
   9   7   3     1822.12     1652.91    158.38 o
  11   7   3    11453.07    11043.27    490.05 o
  13   7   3     2788.18     2529.82    247.10 o
  15   7   3     1034.92      499.22    226.01 o
  17   7   3     1458.75     1263.65    262.82 o
  19   7   3      901.19      880.42    268.69 o
  21   7   3     3016.05     3061.47    446.97 o
 -20   8   3      711.20      256.64    298.30 o
 -18   8   3      287.92      323.24    273.07 o
 -16   8   3     4231.75     4525.53    303.64 o
 -14   8   3     3066.76     2539.18    269.31 o
 -12   8   3      592.42      861.48    227.69 o
 -10   8   3     1291.74     1425.78    231.96 o
  -8   8   3     4598.54     4476.18    324.56 o
  -6   8   3     1744.14     1762.09    205.32 o
  -4   8   3      296.83      327.43    156.51 o
  -2   8   3     4226.38     4387.73    236.46 o
   0   8   3     1204.29     1204.71    175.24 o
   2   8   3     2204.24     2071.29    177.21 o
   4   8   3     2894.64     3031.63    245.72 o
   6   8   3       53.70      181.98    201.02 o
   8   8   3     4131.62     4228.69    282.65 o
  10   8   3     4434.87     4146.51    278.46 o
  12   8   3      261.39      297.64    235.21 o
  14   8   3     3824.93     3647.54    311.37 o
  16   8   3     5051.89     4298.57    353.68 o
 -17   9   3      147.93      376.80    318.26 o
 -15   9   3      292.18      137.52    280.19 o
 -13   9   3      855.59      820.56    258.80 o
 -11   9   3     2150.77     2469.18    285.57 o
  -9   9   3     1905.87     1771.04    265.76 o
  -7   9   3        0.31       91.44    248.13 o
  -5   9   3      406.97      570.42    222.45 o
  -3   9   3     2869.30     2959.00    280.82 o
  -1   9   3      250.29      180.63    222.62 o
   1   9   3     4681.43     4436.96    290.77 o
   3   9   3     1587.42     1730.55    262.55 o
   5   9   3      446.79      713.38    245.31 o
   7   9   3       79.17      -60.06    231.96 o
   9   9   3     2271.71     2002.33    287.73 o
  11   9   3     5050.70     4770.46    337.84 o
  13   9   3     2469.62     1749.08    507.02 o
  -8  10   3     1235.77     1108.64    334.52 o
  -6  10   3       84.61       92.44    318.24 o
  -4  10   3       78.35      -35.56    312.90 o
  -2  10   3     6621.92     6083.33    399.65 o
   0  10   3     2055.82     1623.70    314.43 o
   2  10   3      332.99      591.25    312.05 o
   4  10   3      378.39      421.63    490.19 o
 -32   0   4     4139.40     4394.66    524.28 o
 -30   0   4    14987.98    15400.64    843.84 o
 -28   0   4    30953.68    33174.04   1354.02 o
 -26   0   4     3712.43     3706.17    339.66 o
 -24   0   4    27708.92    29642.58    755.91 o
 -22   0   4   109319.71   114546.12   2334.73 o
 -20   0   4    10899.74    11103.91    331.24 o
 -18   0   4    45594.42    46229.83    973.21 o
 -16   0   4   114017.92   114240.06   2102.47 o
 -14   0   4   118992.57   120388.76   2210.29 o
 -12   0   4   191576.27   191319.11   3351.13 o
 -10   0   4    33817.20    29962.46    526.35 o
  -8   0   4    28470.20    27994.64    557.14 o
  -6   0   4    27587.25    25509.05    492.04 o
  -4   0   4   115981.79   116282.10   1947.76 o
  -2   0   4   155438.36   156566.66   2538.34 o
   0   0   4   143398.05   140316.66   2042.69 o
   2   0   4    72029.12    66208.90   1026.98 o
   4   0   4   160050.77   158545.58   2426.86 o
   6   0   4    31924.26    28903.75    539.96 o
   8   0   4    35236.89    32036.93    676.22 o
  10   0   4    35729.43    35981.79    842.67 o
  12   0   4    28072.57    26943.09    553.05 o
  14   0   4    71028.29    73659.16   1447.92 o
  16   0   4   173149.23   182974.27   3331.80 o
  18   0   4    26677.25    27453.23    685.72 o
  20   0   4    12454.87    12920.00    534.28 o
  22   0   4    21328.15    22742.55    848.30 o
  24   0   4      152.40      462.41    313.69 o
  26   0   4    24959.19    26145.97   1923.92 o
  28   0   4    15096.54    14224.51    766.10 o
 -33   1   4     3255.64     2963.96    336.82 o
 -31   1   4     2035.33     1874.60    287.76 o
 -29   1   4     1319.38      977.64    266.86 o
 -27   1   4        2.38       48.96    188.69 o
 -25   1   4      371.32      516.31    189.40 o
 -23   1   4       49.13      -64.00    100.32 o
 -21   1   4      253.80      229.80     86.34 o
 -19   1   4     1416.41     1432.24     90.63 o
 -17   1   4       33.83      -58.37     64.82 o
 -15   1   4      355.37      222.74     59.62 o
 -13   1   4     1083.35     1059.17     65.72 o
 -11   1   4    43348.39    44891.69    580.90 o
  -9   1   4    10563.35     9738.19    149.16 o
  -7   1   4    26684.26    25782.00    338.05 o
  -5   1   4     6358.29     6312.71     98.25 o
  -3   1   4     1336.61     1338.33     37.96 o
  -1   1   4    16326.68    15282.59    295.49 o
   1   1   4    46250.43    44094.34    530.48 o
   3   1   4    20804.89    18632.07    257.23 o
   5   1   4    35612.82    36315.33    473.82 o
   7   1   4      329.77      388.48     45.53 o
   9   1   4     2635.57     2813.36     77.84 o
  11   1   4     5612.84     5489.98    116.81 o
  13   1   4     2500.17     2276.07     83.02 o
  15   1   4     2931.67     2753.48     96.16 o
  17   1   4     4560.30     4447.24    131.20 o
  19   1   4     6835.11     6503.23    194.93 o
  21   1   4       16.85       29.02    127.73 o
  23   1   4     7783.07     8072.84    313.91 o
  25   1   4      872.97      749.37    211.72 o
  27   1   4      121.57     -214.76    246.13 o
 -32   2   4     6571.73     6499.61    410.00 o
 -30   2   4    10961.22    11028.71    495.47 o
 -28   2   4    17143.00    17549.06    587.93 o
 -26   2   4    15508.65    16361.46    522.92 o
 -24   2   4    14007.18    14562.83    445.29 o
 -22   2   4    38070.34    39328.20    602.05 o
 -20   2   4    34388.45    35328.86    564.89 o
 -18   2   4    23939.97    24352.10    405.38 o
 -16   2   4    43192.62    42913.82    631.87 o
 -14   2   4    36273.10    36616.70    539.12 o
 -12   2   4    30145.72    30183.21    446.76 o
 -10   2   4   210901.38   218609.48   2735.82 o
  -8   2   4   110717.22   111082.50   1423.37 o
  -6   2   4     4143.55     3482.28     75.40 o
  -4   2   4   160902.39   159897.67   1953.59 o
  -2   2   4      916.57      642.78     31.55 o
   0   2   4     5641.78     6608.95    113.96 o
   2   2   4    56084.20    48618.04    647.42 o
   4   2   4    29587.98    27591.47    401.17 o
   6   2   4    92750.45    93474.92   1136.17 o
   8   2   4   161071.30   163002.58   1938.07 o
  10   2   4    39635.67    39825.52    542.06 o
  12   2   4    27045.85    27303.58    413.43 o
  14   2   4    45761.31    47085.48    665.79 o
  16   2   4    22872.45    23623.31    387.85 o
  18   2   4    22374.48    22638.34    379.89 o
  20   2   4    33140.20    33756.41    622.80 o
  22   2   4    12634.85    13271.08    354.28 o
  24   2   4     5268.23     5848.88    381.06 o
  26   2   4     7342.97     7900.86    379.73 o
  28   2   4     8035.44     8281.28    426.74 o
 -31   3   4     3415.30     2893.11    332.83 o
 -29   3   4       55.09     -220.95    251.88 o
 -27   3   4     8413.71     8920.63    397.60 o
 -25   3   4     9520.16     9849.55    340.61 o
 -23   3   4     6759.97     6933.43    288.86 o
 -21   3   4      904.16      856.35    110.29 o
 -19   3   4    10879.14    11128.13    234.36 o
 -17   3   4      650.41      517.51     80.01 o
 -15   3   4    10628.80    10290.14    203.22 o
 -13   3   4      129.10       10.30     62.18 o
 -11   3   4     8187.11     8851.82    176.30 o
  -9   3   4    35050.99    36008.91    531.34 o
  -7   3   4    20889.11    21636.52    327.63 o
  -5   3   4     1829.53     1719.38     69.21 o
  -3   3   4        8.44      160.30     41.57 o
  -1   3   4     4220.03     4656.02     96.95 o
   1   3   4    42094.91    40328.20    554.92 o
   3   3   4    20527.24    19625.01    303.81 o
   5   3   4     2805.06     2697.33     81.14 o
   7   3   4      877.96      788.04     59.65 o
   9   3   4     4468.78     4257.57    113.33 o
  11   3   4     1357.07     1410.07     74.69 o
  13   3   4     3777.09     3736.33    122.89 o
  15   3   4        3.75       71.96     85.24 o
  17   3   4     7964.83     8360.81    208.89 o
  19   3   4    14414.33    14540.49    370.03 o
  21   3   4     1461.89     1487.70    153.57 o
  23   3   4      168.04      169.11    221.25 o
  25   3   4      139.56      168.89    245.07 o
  27   3   4      902.57      845.30    276.99 o
 -30   4   4     8353.42     8586.87    456.58 o
 -28   4   4     7096.25     7261.71    402.51 o
 -26   4   4      393.84      351.30    216.42 o
 -24   4   4      184.93      -90.04    191.53 o
 -22   4   4     7653.90     7752.45    314.47 o
 -20   4   4    49110.13    50229.52    810.63 o
 -18   4   4    45736.45    46785.32    719.77 o
 -16   4   4    44810.14    45295.05    680.14 o
 -14   4   4       15.94       64.66     71.98 o
 -12   4   4       98.20      146.05     65.96 o
 -10   4   4    22263.93    21879.56    388.15 o
  -8   4   4    18620.74    17913.80    270.57 o
  -6   4   4    25778.68    25383.60    374.25 o
  -4   4   4    35664.19    34627.63    500.73 o
  -2   4   4     7757.77     7286.97    143.66 o
   0   4   4     5710.34     5323.75    117.33 o
   2   4   4    37643.33    35444.21    557.70 o
   4   4   4      501.67      430.64     57.32 o
   6   4   4     9489.77     9584.37    187.93 o
   8   4   4    48064.66    47749.42    690.32 o
  10   4   4    43847.96    43967.58    669.60 o
  12   4   4     8983.67     8699.36    199.08 o
  14   4   4     6412.67     6363.85    184.36 o
  16   4   4     1838.97     1643.20    126.89 o
  18   4   4     9562.73     9988.24    336.52 o
  20   4   4    22989.63    24497.26    675.60 o
  22   4   4     6369.52     6505.67    500.30 o
  24   4   4      956.22     1174.57    257.41 o
  26   4   4     3316.15     2821.92    320.42 o
 -29   5   4     5441.39     5484.89    384.09 o
 -27   5   4     9071.33     9289.93    440.29 o
 -25   5   4    11370.96    11298.29    490.62 o
 -23   5   4     1538.49     1743.96    217.03 o
 -21   5   4      966.53     1116.40    186.86 o
 -19   5   4     8922.76     8679.55    268.58 o
 -17   5   4    16467.50    16756.50    337.91 o
 -15   5   4     4580.03     4637.13    165.58 o
 -13   5   4     1502.81     1533.61    106.62 o
 -11   5   4    19655.61    19796.91    342.50 o
  -9   5   4     3121.85     3188.75    115.12 o
  -7   5   4    45446.47    45678.33    643.92 o
  -5   5   4     5078.39     5137.70    127.49 o
  -3   5   4       18.09        3.14     61.81 o
  -1   5   4    41466.53    40018.36    571.90 o
   1   5   4    29097.79    29101.87    443.32 o
   3   5   4    15304.98    15179.03    265.49 o
   5   5   4    38511.73    38438.84    577.45 o
   7   5   4      348.56      405.01     87.95 o
   9   5   4      262.73      337.44     86.48 o
  11   5   4    15652.53    15242.66    300.93 o
  13   5   4     2523.41     2605.81    136.71 o
  15   5   4     7173.42     7082.76    228.32 o
  17   5   4     8825.72     8285.14    302.32 o
  19   5   4     4702.10     4729.86    313.09 o
  21   5   4     7373.41     7532.41    356.82 o
  23   5   4     1618.06     1153.77    270.65 o
 -26   6   4      231.67       51.91    300.88 o
 -24   6   4     2682.34     2484.32    379.45 o
 -22   6   4     2136.54     1616.86    411.72 o
 -20   6   4       58.76      115.51    188.42 o
 -18   6   4     3552.66     3716.35    249.30 o
 -16   6   4     5667.50     5905.87    235.91 o
 -14   6   4        3.66     -104.33    104.33 o
 -12   6   4    15973.34    16100.40    315.43 o
 -10   6   4     5807.23     5535.81    162.02 o
  -8   6   4      661.58      754.70     92.71 o
  -6   6   4     8503.04     8581.92    194.95 o
  -4   6   4      230.84      309.31     85.47 o
  -2   6   4     1391.88     1455.68    105.16 o
   0   6   4     6724.02     6562.27    160.61 o
   2   6   4      530.37      515.34     84.98 o
   4   6   4     1180.70     1329.67     99.21 o
   6   6   4     5384.02     4950.23    159.41 o
   8   6   4      788.16      787.87    105.37 o
  10   6   4     9943.21     9728.13    281.32 o
  12   6   4      195.03      170.51    148.84 o
  14   6   4     1619.34     1715.10    173.22 o
  16   6   4     8480.22     8616.32    327.15 o
  18   6   4      128.95      218.36    213.61 o
  20   6   4     1432.56     1238.22    311.18 o
  22   6   4     1397.22     1129.62    301.61 o
 -25   7   4     7134.29     7018.34    451.33 o
 -23   7   4    12623.24    12937.05    533.73 o
 -21   7   4    11079.47    10826.60    444.64 o
 -19   7   4     6197.32     7017.61    371.20 o
 -17   7   4     5379.66     5650.09    314.30 o
 -15   7   4    17158.36    18097.15    534.15 o
 -13   7   4    18697.77    19670.58    573.21 o
 -11   7   4    11967.63    12572.06    321.89 o
  -9   7   4     8804.80     8850.19    247.15 o
  -7   7   4    24043.28    24132.36    429.23 o
  -5   7   4    64342.04    66018.63    935.87 o
  -3   7   4    25521.69    26349.98    438.72 o
  -1   7   4     7999.80     8269.04    220.07 o
   1   7   4     7930.61     8014.72    216.44 o
   3   7   4     6588.89     6925.58    214.51 o
   5   7   4    29442.90    28794.02    573.57 o
   7   7   4    27249.03    27388.11    668.26 o
   9   7   4    18820.71    18467.37    680.31 o
  11   7   4    14558.91    15199.78    450.13 o
  13   7   4     9202.66     9162.57    356.99 o
  15   7   4     7886.17     7573.22    350.76 o
  17   7   4     3038.71     3323.14    347.99 o
  19   7   4     4667.01     3688.05    351.61 o
 -22   8   4       30.02      578.83    299.32 o
 -20   8   4       53.86     -162.53    314.12 o
 -18   8   4     3975.71     3866.58    420.14 o
 -16   8   4      867.89      795.17    269.32 o
 -14   8   4     7342.99     7496.44    343.41 o
 -12   8   4     2399.54     2349.88    257.92 o
 -10   8   4     1835.67     1855.00    224.24 o
  -8   8   4     2187.75     2362.35    210.26 o
  -6   8   4     5280.81     5454.56    250.97 o
  -4   8   4     2010.22     2007.20    172.53 o
  -2   8   4        0.34      137.97    139.16 o
   0   8   4      238.11      115.90    162.57 o
   2   8   4      433.67      517.75    157.46 o
   4   8   4        2.30       54.85    154.04 o
   6   8   4     1692.62     1389.27    181.41 o
   8   8   4      345.88      154.16    205.89 o
  10   8   4     5622.09     5366.92    304.74 o
  12   8   4      492.08      520.09    250.42 o
  14   8   4     2648.17     2499.67    278.79 o
  16   8   4      653.00      442.91    296.63 o
 -17   9   4    12925.22    12040.62    638.03 o
 -15   9   4    21917.66    21037.82    936.43 o
 -13   9   4     6688.88     6184.80    392.63 o
 -11   9   4     4693.49     4711.58    316.53 o
  -9   9   4    11454.56    12039.22    464.52 o
  -7   9   4     4770.70     4730.27    312.31 o
  -5   9   4    38920.50    41197.72   1001.62 o
  -3   9   4    42242.59    45318.90   1156.00 o
  -1   9   4    11790.67    12485.06    448.95 o
   1   9   4    15311.78    16273.97    543.85 o
   3   9   4    17828.31    18869.22    576.61 o
   5   9   4     9735.35    10003.91    422.84 o
   7   9   4    19052.10    18693.09    638.80 o
   9   9   4     8844.08     8362.09    512.34 o
  11   9   4     3061.72     3172.99    451.96 o
  -8  10   4      154.02       86.68    408.04 o
  -6  10   4      651.77      556.67    308.97 o
  -4  10   4     1129.16     1082.76    324.08 o
  -2  10   4        5.79       69.74    295.37 o
   0  10   4      672.30     1029.20    302.44 o
   2  10   4      599.43      264.35    316.63 o
 -33   1   5      207.35      606.53    419.95 o
 -31   1   5     1024.97      878.62    266.07 o
 -29   1   5     2113.22     1894.26    240.57 o
 -27   1   5      435.15      -89.44    187.07 o
 -25   1   5     5587.68     5434.85    358.05 o
 -23   1   5     5683.89     5304.77    176.22 o
 -21   1   5     1970.13     1703.71    111.98 o
 -19   1   5       96.26      123.79     73.58 o
 -17   1   5      100.76      177.87     67.46 o
 -15   1   5     6282.21     6223.19    141.05 o
 -13   1   5    15133.23    14638.07    246.17 o
 -11   1   5     2497.99     2877.46     69.19 o
  -9   1   5      814.01      786.19     39.99 o
  -7   1   5    14716.48    14038.99    199.18 o
  -5   1   5      446.25      390.07     24.60 o
  -3   1   5    27392.75    26347.32    324.63 o
  -1   1   5    18363.47    17682.60    304.79 o
   1   1   5     4396.45     4445.88     69.99 o
   3   1   5     6220.98     5472.48     95.74 o
   5   1   5     1000.59     1342.60     49.81 o
   7   1   5     7869.57     8329.03    145.11 o
   9   1   5     4524.15     4588.53     96.72 o
  11   1   5      204.83      178.39     50.95 o
  13   1   5    11649.53    11141.14    201.85 o
  15   1   5    29524.01    30089.72    452.64 o
  17   1   5     2313.79     2313.35    108.68 o
  19   1   5      536.97      418.56    116.31 o
  21   1   5      379.67      299.12    168.57 o
  23   1   5       85.71      -31.04    194.73 o
  25   1   5     6892.93     6692.14    352.19 o
  27   1   5      328.56      534.48    411.30 o
 -32   2   5      236.17       54.16    294.20 o
 -30   2   5     7566.76     7671.49    409.02 o
 -28   2   5    13059.60    14043.84    486.06 o
 -26   2   5     3869.64     3678.01    237.20 o
 -24   2   5      507.72      538.38     90.76 o
 -22   2   5      860.72      937.74    105.02 o
 -20   2   5      481.86      536.28     94.12 o
 -18   2   5    22877.79    23073.91    387.19 o
 -16   2   5    18801.22    17913.88    283.07 o
 -14   2   5      769.08      731.64     49.70 o
 -12   2   5     4144.16     4051.15    102.14 o
 -10   2   5    29450.40    29118.52    436.46 o
  -8   2   5       28.55      173.71     48.31 o
  -6   2   5     5593.73     5423.49    101.66 o
  -4   2   5     4685.07     4173.22     80.48 o
  -2   2   5     3110.72     3835.19     73.80 o
   0   2   5    63455.54    58014.89    753.05 o
   2   2   5    10875.06    10828.96    167.15 o
   4   2   5    14757.42    15218.71    231.58 o
   6   2   5     4442.29     4715.04    103.71 o
   8   2   5    29707.94    30619.37    435.37 o
  10   2   5     3511.21     3219.17     93.92 o
  12   2   5    22877.74    24110.58    371.47 o
  14   2   5      347.06      390.51     78.76 o
  16   2   5      499.86      627.13     87.79 o
  18   2   5     9328.76     9278.53    210.76 o
  20   2   5     1068.49     1120.87    131.75 o
  22   2   5      344.19      318.39    155.67 o
  24   2   5      169.41      -59.83    236.26 o
  26   2   5     3202.05     3381.49    315.61 o
 -31   3   5     1209.56     1201.26    282.88 o
 -29   3   5     2112.55     1968.56    333.25 o
 -27   3   5     2043.24     2077.04    263.82 o
 -25   3   5     4732.67     5133.00    272.90 o
 -23   3   5     4768.97     4863.55    205.97 o
 -21   3   5     1279.32     1264.37     82.47 o
 -19   3   5      729.13      810.94     92.84 o
 -17   3   5    13792.41    14169.70    264.24 o
 -15   3   5    31259.58    31093.04    478.59 o
 -13   3   5    10327.95    10031.06    187.33 o
 -11   3   5    39783.20    40027.66    551.33 o
  -9   3   5      685.77      731.93     55.71 o
  -7   3   5     1211.85      936.27     58.57 o
  -5   3   5    12117.17    11125.87    183.60 o
  -3   3   5    14547.84    14359.69    223.17 o
  -1   3   5     7217.70     6731.05    122.67 o
   1   3   5    32048.35    30029.96    426.37 o
   3   3   5    23671.60    22546.87    344.47 o
   5   3   5    22947.93    23864.18    374.76 o
   7   3   5    12526.48    12199.68    206.09 o
   9   3   5     5379.93     5471.20    131.32 o
  11   3   5    10983.93    10919.96    206.18 o
  13   3   5    16849.33    16929.93    291.06 o
  15   3   5     8087.86     8290.92    193.58 o
  17   3   5      167.71      231.52     99.92 o
  19   3   5      376.91      411.10    120.57 o
  21   3   5      574.71      553.45    162.72 o
  23   3   5     4266.69     3919.83    278.24 o
  25   3   5     4027.82     3763.33    330.81 o
 -30   4   5     9565.13     9727.82    493.55 o
 -28   4   5     2033.49     1767.89    262.84 o
 -26   4   5       92.82       58.94    214.69 o
 -24   4   5    20419.95    20717.44    500.56 o
 -22   4   5     3056.38     2930.99    286.89 o
 -20   4   5     5268.26     4789.83    168.25 o
 -18   4   5    52906.95    53932.91    824.67 o
 -16   4   5     1240.60     1263.74     96.39 o
 -14   4   5     9935.99    10678.75    201.32 o
 -12   4   5    16998.18    16729.77    278.86 o
 -10   4   5     1035.67      976.24     73.85 o
  -8   4   5     9397.71     8560.14    160.22 o
  -6   4   5    10501.74    10420.89    187.11 o
  -4   4   5    13383.15    13060.92    213.64 o
  -2   4   5     9090.00     8504.20    172.18 o
   0   4   5    14643.93    14062.09    234.60 o
   2   4   5    23747.82    23429.23    351.75 o
   4   4   5     5347.92     5225.93    118.67 o
   6   4   5      388.56      377.73     60.51 o
   8   4   5    10410.33    10676.88    220.04 o
  10   4   5     1290.32     1307.17     89.93 o
  12   4   5     5251.75     5357.94    150.66 o
  14   4   5    33948.96    35395.56    603.08 o
  16   4   5     4311.90     4306.92    190.29 o
  18   4   5     3806.31     3940.60    185.30 o
  20   4   5    16488.45    17639.20    481.17 o
  22   4   5      240.34      143.73    217.72 o
  24   4   5      681.91      973.61    275.84 o
 -29   5   5     4371.29     3908.89    412.31 o
 -27   5   5     2867.06     2727.93    340.93 o
 -25   5   5      578.16      865.55    242.05 o
 -23   5   5     3539.99     3732.77    275.36 o
 -21   5   5     8090.22     7792.82    338.09 o
 -19   5   5     4346.71     4246.19    183.46 o
 -17   5   5    16706.77    16803.55    320.26 o
 -15   5   5     3028.37     3135.02    146.97 o
 -13   5   5     1900.46     1953.59    105.75 o
 -11   5   5    16741.32    16516.82    288.99 o
  -9   5   5    13331.81    13045.75    231.74 o
  -7   5   5     4348.16     4304.72    117.17 o
  -5   5   5    38109.30    38277.25    540.41 o
  -3   5   5     5966.09     6416.68    141.64 o
  -1   5   5    17977.24    17424.35    283.25 o
   1   5   5    51325.76    50465.75    700.79 o
   3   5   5     2002.50     2183.43     91.72 o
   5   5   5      553.13      538.25     73.70 o
   7   5   5    29724.13    30729.89    483.02 o
   9   5   5    18663.96    18064.98    316.19 o
  11   5   5     7279.21     7036.49    192.62 o
  13   5   5     4492.15     4607.15    176.46 o
  15   5   5      131.90      140.93    128.69 o
  17   5   5     7415.39     7298.00    271.42 o
  19   5   5    15847.68    16077.95    527.68 o
  21   5   5     3717.12     3516.41    296.88 o
  23   5   5      318.70      479.40    256.56 o
 -28   6   5       23.57     -190.95    303.38 o
 -26   6   5      143.96      361.81    296.70 o
 -24   6   5    23812.12    24775.84    985.16 o
 -22   6   5    24183.87    23879.54    919.98 o
 -20   6   5      958.17      969.87    259.27 o
 -18   6   5     2836.50     2795.64    209.71 o
 -16   6   5     9408.08     9332.48    284.15 o
 -14   6   5       14.99      100.49    109.16 o
 -12   6   5    17689.84    18389.51    334.40 o
 -10   6   5    10538.97    11226.11    233.12 o
  -8   6   5     5469.88     5378.77    154.25 o
  -6   6   5    35286.93    35836.86    541.88 o
  -4   6   5     2354.07     2489.94    104.55 o
  -2   6   5    14495.89    13901.93    286.59 o
   0   6   5       18.81      -37.53     86.05 o
   2   6   5    13576.19    13257.25    247.58 o
   4   6   5     6272.28     6561.00    167.46 o
   6   6   5    43960.18    45356.31    677.81 o
   8   6   5    13076.68    12916.82    312.57 o
  10   6   5      602.57      605.99    131.16 o
  12   6   5     1645.95     1721.31    166.48 o
  14   6   5     5255.80     5366.40    300.69 o
  16   6   5     2467.98     2148.51    225.07 o
  18   6   5     3310.54     2730.93    282.63 o
  20   6   5     3256.84     3348.00    467.45 o
 -25   7   5     2945.93     3053.12    372.22 o
 -23   7   5     5838.02     6097.11    417.95 o
 -21   7   5        2.50      -19.54    228.10 o
 -19   7   5     5621.61     5938.93    326.04 o
 -17   7   5     1818.89     1734.75    227.97 o
 -15   7   5     1544.77     1455.01    210.75 o
 -13   7   5     2191.50     2133.81    165.30 o
 -11   7   5     5140.46     5267.93    202.65 o
  -9   7   5    13635.65    13933.68    322.55 o
  -7   7   5     5400.87     5573.80    188.79 o
  -5   7   5     2051.86     2222.45    127.26 o
  -3   7   5       12.82       50.16    103.63 o
  -1   7   5     1706.43     1656.37    143.83 o
   1   7   5     6056.92     6028.14    204.88 o
   3   7   5     6804.31     6351.00    215.47 o
   5   7   5     1197.58     1000.45    140.55 o
   7   7   5    16851.56    17162.37    603.50 o
   9   7   5    28353.58    27531.96    822.04 o
  11   7   5      290.74      213.86    162.88 o
  13   7   5      474.89      254.58    201.19 o
  15   7   5       36.24       45.10    252.74 o
  17   7   5      499.32      511.84    281.01 o
  19   7   5     9239.01     8225.49   1055.03 o
 -22   8   5     1315.87     1815.60    314.37 o
 -20   8   5     1295.62     1216.95    287.50 o
 -18   8   5     5917.75     6189.95    357.57 o
 -16   8   5     2938.53     2894.26    322.46 o
 -14   8   5     1021.84      983.73    220.31 o
 -12   8   5      980.54      765.55    230.98 o
 -10   8   5     2534.67     2407.45    229.78 o
  -8   8   5       17.18      -28.40    190.05 o
  -6   8   5     3502.91     3525.75    193.45 o
  -4   8   5     3932.93     3704.77    197.26 o
  -2   8   5      664.60      512.87    148.20 o
   0   8   5      761.44     1040.46    172.96 o
   2   8   5     2501.58     2510.57    234.59 o
   4   8   5     1121.75      948.45    167.88 o
   6   8   5     1125.21     1263.79    176.87 o
   8   8   5     2197.60     2086.86    247.51 o
  10   8   5       23.70        1.76    216.42 o
  12   8   5     1556.91     1274.34    253.84 o
  14   8   5     3176.36     3033.91    305.90 o
 -17   9   5     1620.21      995.67    323.92 o
 -15   9   5      525.09      590.80    289.96 o
 -13   9   5      328.04      421.01    300.01 o
 -11   9   5     2455.32     2468.23    286.11 o
  -9   9   5     7031.32     6550.99    373.86 o
  -7   9   5     3105.55     3322.09    351.55 o
  -5   9   5     6009.21     5880.79    337.66 o
  -3   9   5       20.43       50.69    218.20 o
  -1   9   5      469.94      549.72    229.11 o
   1   9   5     7780.56     8097.74    365.72 o
   3   9   5      171.93      415.04    243.81 o
   5   9   5      123.71      145.03    244.71 o
   7   9   5      838.29      702.93    265.89 o
   9   9   5     2419.77     2207.33    292.66 o
  -6  10   5     2925.32     2487.95    345.46 o
  -4  10   5     4186.29     4081.17    429.74 o
  -2  10   5        0.83      161.88    278.18 o
   0  10   5      560.91     1159.54    363.14 o
 -34   0   6     1108.79      704.15    428.78 o
 -32   0   6     5880.72     5384.74    516.94 o
 -30   0   6     1058.36     1321.91    371.11 o
 -28   0   6     9156.02     9392.68    560.17 o
 -26   0   6      174.04      215.01    226.40 o
 -24   0   6       33.11      137.63    158.68 o
 -22   0   6     2338.51     2257.41    161.22 o
 -20   0   6     1182.71     1316.16    210.56 o
 -18   0   6    20846.90    20683.37    498.15 o
 -16   0   6    13793.75    14247.25    362.49 o
 -14   0   6      362.05      203.59     58.33 o
 -12   0   6    42382.43    43123.82    761.74 o
 -10   0   6     3579.75     3480.28    103.80 o
  -8   0   6      138.14       32.37     41.56 o
  -6   0   6    11032.85    10168.95    199.27 o
  -4   0   6    17584.71    16375.18    290.57 o
  -2   0   6    28765.34    25331.37    421.43 o
   0   0   6      464.52      317.44     32.91 o
   2   0   6      719.90     1043.37     47.98 o
   4   0   6     6411.70     6119.11    139.97 o
   6   0   6     1095.73     1063.49     64.86 o
   8   0   6     5061.33     4717.39    133.09 o
  10   0   6    22318.63    20851.11    571.66 o
  12   0   6    42394.03    42667.34    913.32 o
  14   0   6     9183.83     9212.63    329.51 o
  16   0   6     1683.69     1398.40    156.82 o
  18   0   6     4225.52     3754.41    205.95 o
  20   0   6     4130.30     3541.17    851.76 o
  22   0   6      100.56      -82.91    249.61 o
  24   0   6     5675.25     5941.06    550.65 o
  26   0   6       95.29      -60.24    398.27 o
 -33   1   6     5936.72     5919.88    421.53 o
 -31   1   6    22502.28    23723.89    786.36 o
 -29   1   6    27025.56    29142.50    978.30 o
 -27   1   6    13488.85    13755.96    458.45 o
 -25   1   6    23948.76    24959.71    572.85 o
 -23   1   6    12887.87    13512.64    300.74 o
 -21   1   6     9685.74    10131.78    223.90 o
 -19   1   6    86930.97    88945.10   1245.81 o
 -17   1   6    86145.05    86046.81   1141.99 o
 -15   1   6    10335.04    10069.72    196.07 o
 -13   1   6    52224.56    52146.18    724.14 o
 -11   1   6    46370.46    44037.62    621.74 o
  -9   1   6      953.77     1720.80     52.86 o
  -7   1   6   123114.64   121733.88   1402.09 o
  -5   1   6    68718.13    63716.04    718.35 o
  -3   1   6   112584.18   105017.38   1679.24 o
  -1   1   6   301893.81   305359.91   4097.00 o
   1   1   6   123784.39   119650.89   1282.90 o
   3   1   6    14332.08    13823.05    186.88 o
   5   1   6    78532.40    77630.36    904.62 o
   7   1   6   113971.41   114528.26   1379.28 o
   9   1   6    85578.34    84703.36   1292.49 o
  11   1   6    67562.20    66767.08    855.03 o
  13   1   6    47291.73    47732.09    663.43 o
  15   1   6     5704.78     5728.20    147.71 o
  17   1   6     6447.17     6465.10    170.36 o
  19   1   6    31697.63    32430.80    779.84 o
  21   1   6     7114.34     7353.41    308.32 o
  23   1   6    10395.37    10747.56    403.75 o
  25   1   6    13385.13    13856.76    559.88 o
 -32   2   6     2943.15     2833.26    346.78 o
 -30   2   6       16.22      388.50    255.94 o
 -28   2   6      263.85      131.04    213.33 o
 -26   2   6       55.08     -165.80    165.80 o
 -24   2   6     4918.89     4804.71    175.18 o
 -22   2   6       74.99      177.34     94.84 o
 -20   2   6        1.89      -34.45     83.57 o
 -18   2   6     3962.65     4320.22    126.29 o
 -16   2   6    10723.43    10302.01    176.63 o
 -14   2   6     3817.65     3580.68    123.89 o
 -12   2   6       35.27        6.02     43.47 o
 -10   2   6      146.69       97.72     42.00 o
  -8   2   6     2434.24     2487.27     62.48 o
  -6   2   6      140.75      216.87     33.71 o
  -4   2   6    12273.51    11557.36    170.79 o
  -2   2   6    45541.55    44647.36    578.68 o
   0   2   6     2292.77     2230.48     48.73 o
   2   2   6      250.47      156.50     32.32 o
   4   2   6     3716.95     4723.90     93.06 o
   6   2   6     2520.13     2663.80     74.60 o
   8   2   6    10297.51    10713.81    181.50 o
  10   2   6     1257.52     1215.65     70.22 o
  12   2   6      300.86      312.96     69.90 o
  14   2   6     3069.14     2757.53    107.65 o
  16   2   6     1297.04     1104.31     99.94 o
  18   2   6      874.47      582.85    111.98 o
  20   2   6      262.14      305.65    131.90 o
  22   2   6       10.24      103.34    168.61 o
  24   2   6       53.53       -0.97    228.24 o
  26   2   6      806.91      501.22    298.86 o
 -33   3   6     2205.27     1454.78    393.72 o
 -31   3   6     8098.99     7811.13    451.34 o
 -29   3   6     1764.54     2117.62    273.09 o
 -27   3   6    18527.17    19278.55    668.32 o
 -25   3   6    43074.48    46416.24   1060.92 o
 -23   3   6    14336.30    14656.16    333.27 o
 -21   3   6     5443.27     5249.38    134.75 o
 -19   3   6     8704.81     8990.48    181.82 o
 -17   3   6    14047.65    14764.07    277.63 o
 -15   3   6    15908.05    15710.36    272.83 o
 -13   3   6    29456.30    28712.01    432.39 o
 -11   3   6    20007.39    19012.96    296.98 o
  -9   3   6    19578.62    17950.97    279.70 o
  -7   3   6    75790.69    76527.90    999.70 o
  -5   3   6    70463.84    67676.05    869.61 o
  -3   3   6     6718.46     5824.69    110.03 o
  -1   3   6     8110.59     7232.86    129.67 o
   1   3   6    60216.31    58157.29    823.67 o
   3   3   6    95204.71    95338.91   1155.11 o
   5   3   6    64047.83    62480.63    783.26 o
   7   3   6    72843.51    73125.77    913.05 o
   9   3   6     3039.76     3144.33     98.69 o
  11   3   6    14552.86    14909.38    355.41 o
  13   3   6    63866.38    66748.23    963.45 o
  15   3   6     3507.73     3574.19    136.10 o
  17   3   6     7235.55     7602.44    241.85 o
  19   3   6    15036.94    15892.47    397.52 o
  21   3   6     1391.09     1162.27    182.35 o
  23   3   6     6598.60     6683.61    347.53 o
  25   3   6     6762.22     5878.92    458.19 o
 -32   4   6     2666.59     2621.15    482.82 o
 -30   4   6      130.41      157.08    295.90 o
 -28   4   6     1544.86     1398.77    254.64 o
 -26   4   6      213.84      376.74    216.97 o
 -24   4   6      237.55      261.50    101.06 o
 -22   4   6     7216.00     6916.98    244.33 o
 -20   4   6      662.85      779.75    336.63 o
 -18   4   6     5186.28     5188.60    160.06 o
 -16   4   6    16787.76    17030.73    297.41 o
 -14   4   6    16702.46    17043.43    284.58 o
 -12   4   6      787.26      631.37     73.19 o
 -10   4   6       10.98      -34.16     55.45 o
  -8   4   6     3939.83     3491.29     92.55 o
  -6   4   6    24083.89    23369.63    351.17 o
  -4   4   6    50163.53    49737.41    685.39 o
  -2   4   6    13785.19    13589.11    236.03 o
   0   4   6      158.59      268.09     48.42 o
   2   4   6     2717.25     2587.88     80.86 o
   4   4   6    23091.12    22149.22    339.83 o
   6   4   6      947.78     1039.59     70.96 o
   8   4   6     7157.70     7343.76    160.79 o
  10   4   6     8185.92     7981.50    178.95 o
  12   4   6     3451.78     3564.59    129.57 o
  14   4   6     3659.84     3509.01    138.84 o
  16   4   6     2235.38     2176.67    148.33 o
  18   4   6       98.45      143.24    157.27 o
  20   4   6     1662.75     1385.16    219.12 o
  22   4   6     8342.59     8413.62    490.34 o
  24   4   6     4041.30     3581.67    383.88 o
 -29   5   6     1163.05      534.52    301.99 o
 -27   5   6     3380.08     3202.13    351.26 o
 -25   5   6    11823.91    11767.45    479.85 o
 -23   5   6    17093.99    17448.59    532.53 o
 -21   5   6      962.42      891.73    183.04 o
 -19   5   6     2776.98     2950.89    155.82 o
 -17   5   6    11536.46    12175.43    429.68 o
 -15   5   6     2521.83     2370.21    136.12 o
 -13   5   6    12732.62    13146.30    254.06 o
 -11   5   6      965.99     1090.04     85.69 o
  -9   5   6     1491.53     1348.74     83.00 o
  -7   5   6    14782.59    14129.18    249.08 o
  -5   5   6     8812.58     8819.16    166.13 o
  -3   5   6      467.14      370.97     63.81 o
  -1   5   6    18160.58    18437.16    289.99 o
   1   5   6    12126.11    11564.74    223.80 o
   3   5   6    30536.07    29908.52    441.30 o
   5   5   6    44006.47    43884.68    648.50 o
   7   5   6     1484.08     1454.56     95.96 o
   9   5   6      460.86      569.62     92.25 o
  11   5   6     1551.25     1656.70    112.51 o
  13   5   6     3949.09     3953.94    195.08 o
  15   5   6    10029.38    10540.21    312.78 o
  17   5   6      983.73     1029.38    167.40 o
  19   5   6     1056.98     1034.87    217.02 o
  21   5   6     6864.81     5856.97    329.43 o
 -28   6   6    10047.47     9196.48    519.49 o
 -26   6   6     1539.88     1311.24    289.65 o
 -24   6   6     6481.21     6632.91    349.77 o
 -22   6   6     9865.72    10012.18    521.37 o
 -20   6   6     1892.32     2135.81    207.62 o
 -18   6   6     9994.06    10011.42    336.49 o
 -16   6   6     7938.61     7750.76    228.77 o
 -14   6   6    16589.40    16528.09    321.83 o
 -12   6   6    22504.34    22857.13    424.70 o
 -10   6   6    20837.63    21330.99    359.68 o
  -8   6   6    17132.85    17529.87    301.08 o
  -6   6   6    14739.89    15241.11    269.44 o
  -4   6   6    19441.59    19899.16    328.98 o
  -2   6   6    32037.51    32496.72    490.26 o
   0   6   6    11570.31    12032.51    232.04 o
   2   6   6     1550.90     1533.94     98.34 o
   4   6   6    13691.48    14919.67    521.71 o
   6   6   6     6888.21     6981.20    182.21 o
   8   6   6    15611.93    14958.43    350.03 o
  10   6   6    28689.32    29403.84    730.73 o
  12   6   6     4005.87     3960.11    194.20 o
  14   6   6     5942.86     5809.36    270.34 o
  16   6   6    15219.07    15018.31    551.51 o
  18   6   6     1788.90     1592.92    248.75 o
  20   6   6     5751.48     4932.22    544.37 o
 -25   7   6      568.98      377.84    324.13 o
 -23   7   6     1358.40     1846.32    482.51 o
 -21   7   6     1246.80     1007.66    283.58 o
 -19   7   6     3001.98     3001.36    269.50 o
 -17   7   6     1309.65     1239.69    221.38 o
 -15   7   6     1190.33     1046.20    207.22 o
 -13   7   6       36.59      -68.52    145.76 o
 -11   7   6      142.25      192.00    134.95 o
  -9   7   6       41.95      112.24    130.38 o
  -7   7   6       91.05       95.80    146.27 o
  -5   7   6     1016.31     1133.45    129.10 o
  -3   7   6     8907.78     8924.27    278.64 o
  -1   7   6     1660.90     1727.94    131.12 o
   1   7   6      809.68      852.17    132.34 o
   3   7   6      497.32      451.47    129.83 o
   5   7   6     4706.40     4351.52    189.91 o
   7   7   6      959.66      836.41    153.89 o
   9   7   6     7552.77     7241.22    295.77 o
  11   7   6     6481.95     5947.23    268.70 o
  13   7   6      146.61     -231.72    231.72 o
  15   7   6      711.91      469.50    231.71 o
  17   7   6       64.85      -81.65    334.86 o
 -22   8   6    11251.51    10244.61    521.57 o
 -20   8   6    17886.13    18256.70    771.89 o
 -18   8   6     3791.41     3657.03    326.12 o
 -16   8   6     7658.23     7743.47    455.79 o
 -14   8   6    12572.88    13165.67    443.95 o
 -12   8   6    27199.33    28921.71    760.35 o
 -10   8   6    51337.89    53819.01   1305.72 o
  -8   8   6    14886.01    15192.93    374.34 o
  -6   8   6      210.25      286.57    162.46 o
  -4   8   6    16157.91    16613.67    373.73 o
  -2   8   6    24373.11    24377.15    577.76 o
   0   8   6    23721.88    24271.80    699.47 o
   2   8   6    30227.70    29624.79   1100.70 o
   4   8   6     3679.53     3396.34    198.47 o
   6   8   6    18601.60    18290.37    622.73 o
   8   8   6    21425.70    20908.55    620.16 o
  10   8   6     3613.11     3202.05    278.06 o
  12   8   6     4622.00     3949.80    312.99 o
  14   8   6     5484.37     4725.75    890.00 o
 -17   9   6        0.13      279.51    312.11 o
 -15   9   6      358.10      441.39    304.16 o
 -13   9   6     2721.62     2558.20    306.95 o
 -11   9   6      617.09      348.67    263.80 o
  -9   9   6     1766.49     1940.42    260.17 o
  -7   9   6      134.96       42.26    244.76 o
  -5   9   6      492.07      533.51    263.72 o
  -3   9   6     1022.53      773.01    248.06 o
  -1   9   6      514.52      437.01    236.81 o
   1   9   6       29.60     -227.88    227.88 o
   3   9   6      117.46      373.35    253.58 o
   5   9   6      965.27     1317.27    333.05 o
   7   9   6      300.38      432.23    252.02 o
  -4  10   6     9530.59     8144.39   1582.33 o
 -33   1   7     5885.16     5384.40    568.95 o
 -31   1   7      634.60      730.97    260.21 o
 -29   1   7        0.46      131.58    221.32 o
 -27   1   7      662.24      797.22    188.30 o
 -25   1   7       85.01      190.52    108.67 o
 -23   1   7      731.42      686.84    106.48 o
 -21   1   7      279.45      186.82     58.84 o
 -19   1   7     1237.61     1157.32     83.89 o
 -17   1   7    21286.98    21551.66    351.06 o
 -15   1   7     1525.44     1439.93     69.54 o
 -13   1   7     6197.35     6165.19    128.94 o
 -11   1   7     1410.84     1601.68     61.07 o
  -9   1   7      763.28     1074.18     45.95 o
  -7   1   7    24963.92    23260.19    292.93 o
  -5   1   7    35263.42    33862.06    398.74 o
  -3   1   7     4114.82     4110.73     98.94 o
  -1   1   7     3166.55     3175.36     86.59 o
   1   1   7      341.18      454.73     29.26 o
   3   1   7      378.10      470.96     36.40 o
   5   1   7    39186.91    38926.57    496.94 o
   7   1   7     5946.54     5995.30    118.10 o
   9   1   7      448.71      499.20     56.92 o
  11   1   7    13586.43    13490.16    227.95 o
  13   1   7       71.79       91.52     69.51 o
  15   1   7     1646.73     1502.85     96.59 o
  17   1   7        3.72      -14.84     96.56 o
  19   1   7       26.11      -10.99    146.22 o
  21   1   7     4094.80     4365.08    260.01 o
  23   1   7     5729.38     6243.97    330.60 o
  25   1   7     1403.62      879.74    281.72 o
 -34   2   7        5.83       63.30    298.04 o
 -32   2   7     3109.38     3550.33    445.16 o
 -30   2   7     2772.65     2721.15    273.64 o
 -28   2   7     2884.71     3027.42    247.94 o
 -26   2   7     1450.28     1383.75    213.54 o
 -24   2   7     4678.74     4850.83    195.89 o
 -22   2   7     9915.75    10096.76    237.18 o
 -20   2   7    30965.36    31889.23    510.30 o
 -18   2   7     1034.37     1130.45    107.22 o
 -16   2   7    29661.78    29791.34    417.57 o
 -14   2   7     8197.71     8124.74    146.21 o
 -12   2   7    10771.55    10869.10    175.46 o
 -10   2   7    27782.67    27447.53    373.27 o
  -8   2   7    38624.76    37309.40    474.75 o
  -6   2   7     4102.36     3965.99     74.80 o
  -4   2   7     3351.58     3277.33     83.21 o
  -2   2   7    18777.63    18291.61    362.24 o
   0   2   7      681.57      650.03     56.48 o
   2   2   7      302.52      326.05     32.42 o
   4   2   7     7306.80     7742.48    132.78 o
   6   2   7    12509.28    12994.17    205.75 o
   8   2   7    27880.96    28279.99    439.68 o
  10   2   7     1778.10     1653.18     77.46 o
  12   2   7       30.15       88.26     74.61 o
  14   2   7      203.86      216.95     81.64 o
  16   2   7      114.00       64.00     93.22 o
  18   2   7     5420.03     5270.74    190.15 o
  20   2   7     5423.00     5182.56    235.95 o
  22   2   7       17.28     -143.48    203.39 o
  24   2   7     5828.46     5857.96    360.13 o
 -33   3   7     1990.40     1561.62    347.91 o
 -31   3   7     2007.55     2095.27    300.68 o
 -29   3   7     1335.39     1094.21    260.94 o
 -27   3   7     3587.55     3603.87    262.82 o
 -25   3   7    12937.38    13190.66    448.04 o
 -23   3   7     5784.37     5757.74    200.52 o
 -21   3   7     5252.92     5572.93    139.33 o
 -19   3   7     5576.99     6109.21    144.50 o
 -17   3   7     4239.84     4159.27    112.07 o
 -15   3   7     1822.82     1520.63     73.43 o
 -13   3   7     1941.94     1927.87     85.17 o
 -11   3   7      861.38      788.61     58.84 o
  -9   3   7     4301.92     3801.99     91.54 o
  -7   3   7    93509.17    90961.69   1158.19 o
  -5   3   7    18165.40    17480.78    267.24 o
  -3   3   7    16170.68    16015.63    241.34 o
  -1   3   7      626.27      683.21     44.53 o
   1   3   7     3777.97     3975.60     82.55 o
   3   3   7    22746.76    23072.49    322.09 o
   5   3   7    21182.98    21197.46    308.35 o
   7   3   7    11720.79    11085.62    192.84 o
   9   3   7     8905.20     8558.02    173.66 o
  11   3   7     7863.07     8487.47    177.81 o
  13   3   7     2248.33     2218.40    118.75 o
  15   3   7       90.66      125.04    105.01 o
  17   3   7     3037.72     2702.78    157.33 o
  19   3   7     7441.80     7671.64    273.27 o
  21   3   7     6361.28     5813.40    275.30 o
  23   3   7     6711.55     6591.19    374.66 o
 -32   4   7     5203.90     4987.48    401.74 o
 -30   4   7     1422.64     1385.16    302.83 o
 -28   4   7     1241.66     1360.68    262.06 o
 -26   4   7     1746.25     2109.40    237.13 o
 -24   4   7     1953.32     1669.07    144.89 o
 -22   4   7     3551.74     3603.51    144.65 o
 -20   4   7     8894.32     9389.90    217.20 o
 -18   4   7    11617.54    12217.86    253.61 o
 -16   4   7     8466.00     8560.90    192.33 o
 -14   4   7    20067.76    19736.23    346.39 o
 -12   4   7    17121.29    16451.19    279.86 o
 -10   4   7     1946.66     2066.75     82.07 o
  -8   4   7     1338.61     1471.10     68.66 o
  -6   4   7    55525.30    56099.64    747.87 o
  -4   4   7     2833.97     2847.26     79.12 o
  -2   4   7     6759.64     7115.36    134.44 o
   0   4   7    76953.11    77537.21   1004.82 o
   2   4   7      419.82      344.76     58.75 o
   4   4   7    14001.11    13388.70    231.45 o
   6   4   7    17791.31    17913.69    282.71 o
   8   4   7     2491.09     2282.67     93.66 o
  10   4   7    10764.32    11062.18    214.80 o
  12   4   7    17495.71    18032.74    403.00 o
  14   4   7        6.96       53.48    109.55 o
  16   4   7     8289.86     8265.87    283.49 o
  18   4   7     6942.17     7446.62    308.34 o
  20   4   7        5.47       -7.20    187.79 o
  22   4   7     2938.38     2349.77    279.33 o
 -29   5   7     3957.78     4139.54    363.91 o
 -27   5   7     3427.76     3511.92    321.57 o
 -25   5   7     5031.13     4871.16    291.33 o
 -23   5   7      166.64      108.21    252.90 o
 -21   5   7     4128.98     4240.67    210.19 o
 -19   5   7    13009.06    13458.56    325.89 o
 -17   5   7      712.13      839.55    110.27 o
 -15   5   7    10827.40    10379.29    245.45 o
 -13   5   7    36167.51    36438.21    544.63 o
 -11   5   7     3047.58     3328.97    111.96 o
  -9   5   7      565.26      650.81     76.47 o
  -7   5   7       42.85       92.20     70.08 o
  -5   5   7       34.81       99.71     75.69 o
  -3   5   7    30380.85    30108.50    435.23 o
  -1   5   7    41543.55    41970.11    624.76 o
   1   5   7    13570.74    13425.54    226.38 o
   3   5   7     9915.40     9892.84    193.86 o
   5   5   7     4152.79     4023.98    149.86 o
   7   5   7     7374.56     7117.21    173.89 o
   9   5   7     5461.98     5234.08    173.47 o
  11   5   7     7752.05     8196.02    223.40 o
  13   5   7    12118.21    12526.17    353.06 o
  15   5   7     5183.97     4973.06    329.54 o
  17   5   7     9354.02     9592.68    374.28 o
  19   5   7     2842.12     2738.61    262.68 o
  21   5   7      388.66      267.53    305.33 o
 -28   6   7     1064.39      757.85    352.95 o
 -26   6   7    19568.87    20028.39    699.98 o
 -24   6   7     8916.80     9164.16    420.68 o
 -22   6   7     2284.17     2247.18    292.74 o
 -20   6   7      879.57      809.36    219.38 o
 -18   6   7     3794.77     3545.20    194.26 o
 -16   6   7     3082.34     3150.00    180.72 o
 -14   6   7    21141.61    22614.60    469.02 o
 -12   6   7    11837.57    12380.81    254.86 o
 -10   6   7      425.00      368.11    103.44 o
  -8   6   7    23088.95    23464.97    381.52 o
  -6   6   7    13785.94    13935.10    255.58 o
  -4   6   7      549.03      551.25     86.48 o
  -2   6   7    12242.62    12343.03    236.68 o
   0   6   7     9426.39     9648.25    209.03 o
   2   6   7    14084.26    14433.99    266.54 o
   4   6   7    18451.69    19395.63    345.81 o
   6   6   7     1625.66     1536.69    122.41 o
   8   6   7     4743.17     4624.37    179.90 o
  10   6   7     1292.94     1198.49    147.54 o
  12   6   7    15730.66    16209.58    437.77 o
  14   6   7     7872.90     8010.56    331.65 o
  16   6   7      352.17      170.45    209.05 o
  18   6   7     1534.45     1468.12    332.65 o
 -25   7   7     2163.66     1808.14    344.16 o
 -23   7   7     1259.03     1227.57    297.49 o
 -21   7   7     1328.06     1288.27    262.91 o
 -19   7   7      908.48     1072.58    223.17 o
 -17   7   7        9.38     -239.20    239.20 o
 -15   7   7      519.34      716.03    153.76 o
 -13   7   7     8020.99     7993.20    263.21 o
 -11   7   7     5396.33     5749.59    212.30 o
  -9   7   7       23.51      -50.15    116.97 o
  -7   7   7      970.76      972.28    128.30 o
  -5   7   7     7050.96     6945.66    205.04 o
  -3   7   7       16.82      -65.58    112.68 o
  -1   7   7    22180.91    22537.71    448.75 o
   1   7   7     3805.58     3671.46    200.07 o
   3   7   7      234.76      195.12    127.79 o
   5   7   7    17391.52    17030.17    461.02 o
   7   7   7     4062.66     3892.59    287.22 o
   9   7   7        5.06       12.86    165.57 o
  11   7   7    10368.29    10686.87    398.90 o
  13   7   7      154.62       82.86    218.68 o
  15   7   7       31.27      475.26    278.79 o
 -22   8   7       50.20      154.78    324.88 o
 -20   8   7     3818.83     3879.87    373.70 o
 -18   8   7        7.20      -96.24    256.94 o
 -16   8   7      208.24     -111.97    230.83 o
 -14   8   7     6086.85     6290.84    315.20 o
 -12   8   7     4237.96     4303.93    277.04 o
 -10   8   7       31.05      239.91    153.00 o
  -8   8   7     3976.73     3662.98    194.99 o
  -6   8   7     1330.46     1463.41    164.61 o
  -4   8   7      117.56       12.82    145.88 o
  -2   8   7     2538.65     2365.37    258.16 o
   0   8   7     3012.32     2815.07    227.74 o
   2   8   7     1268.95     1393.15    198.07 o
   4   8   7     1793.61     1433.39    214.65 o
   6   8   7      492.27      520.20    216.90 o
   8   8   7        5.76      200.71    209.44 o
  10   8   7      914.97      842.59    311.90 o
  12   8   7     1355.37     1834.58    450.20 o
 -17   9   7        0.31      -65.03    354.79 o
 -15   9   7      173.04      238.82    293.64 o
 -13   9   7       97.07      111.58    263.31 o
 -11   9   7    11606.49    12390.97    494.32 o
  -9   9   7      184.82      420.08    256.34 o
  -7   9   7    11204.37    11625.98    430.67 o
  -5   9   7      798.09     1095.96    242.89 o
  -3   9   7       22.39       56.83    219.95 o
  -1   9   7      367.99      274.02    240.77 o
   1   9   7      970.17      642.39    235.90 o
   3   9   7      717.77      497.32    284.35 o
   5   9   7     3475.84     3264.30    383.79 o
 -34   0   8    17347.16    17523.23   1020.41 o
 -32   0   8     1727.05     2115.00    526.81 o
 -30   0   8     1803.04     2039.40    358.87 o
 -28   0   8    12433.64    14082.90    717.21 o
 -26   0   8    34915.21    37561.25   1368.02 o
 -24   0   8    28572.41    29879.35    770.96 o
 -22   0   8    18335.13    19161.92    519.74 o
 -20   0   8    19898.17    20226.84    540.62 o
 -18   0   8    59710.68    60621.35   1247.65 o
 -16   0   8    29585.77    29958.15    583.76 o
 -14   0   8    95829.34    95659.76   1598.68 o
 -12   0   8    61759.05    61988.67   1059.42 o
 -10   0   8    37029.54    36052.41    632.88 o
  -8   0   8   114694.20   107564.38   1816.60 o
  -6   0   8    83148.22    79114.34   1330.89 o
  -4   0   8    42886.61    42943.09    689.48 o
  -2   0   8   276687.22   291220.94   4211.46 o
   0   0   8   149541.02   153950.75   2313.42 o
   2   0   8    66727.05    65101.82   1151.11 o
   4   0   8   144488.20   144797.63   3267.83 o
   6   0   8     4443.86     4663.10    127.79 o
   8   0   8     4294.59     3996.07    130.44 o
  10   0   8    64879.48    67152.77   1284.60 o
  12   0   8    10674.71    10746.70    275.19 o
  14   0   8     7325.76     7403.31    257.66 o
  16   0   8    35717.87    38147.32   1458.28 o
  18   0   8     5159.04     5012.43    321.17 o
  20   0   8    27264.28    28632.12   1046.61 o
  22   0   8    20404.15    20490.36    872.21 o
  24   0   8     1929.72     1784.86    518.78 o
 -33   1   8     6716.96     6851.97    408.39 o
 -31   1   8      596.65      416.63    281.37 o
 -29   1   8     1361.99     1357.79    238.68 o
 -27   1   8      493.84      674.84    188.07 o
 -25   1   8       14.80       34.48    111.07 o
 -23   1   8      249.37      164.98    101.55 o
 -21   1   8    13386.12    13367.39    247.77 o
 -19   1   8      802.89     1054.26     86.10 o
 -17   1   8    29939.38    30227.06    478.63 o
 -15   1   8      621.23      654.02     62.28 o
 -13   1   8      269.32      235.08     57.77 o
 -11   1   8     3854.54     4234.75     97.14 o
  -9   1   8     1524.39     1591.08     54.27 o
  -7   1   8      778.79      988.65     50.93 o
  -5   1   8    19251.35    19288.50    232.68 o
  -3   1   8     5661.25     6341.41    134.63 o
  -1   1   8       96.88       40.84     46.62 o
   1   1   8    10140.37     9930.35    145.34 o
   3   1   8      308.24      383.86     36.82 o
   5   1   8    19902.06    18985.50    268.44 o
   7   1   8     2284.19     2524.51     86.39 o
   9   1   8     3275.41     3160.17     91.08 o
  11   1   8     5629.98     5588.70    133.31 o
  13   1   8     5266.46     5226.74    138.59 o
  15   1   8      469.54      361.65     91.70 o
  17   1   8    20923.38    21775.98    415.23 o
  19   1   8      311.05      333.72    162.65 o
  21   1   8     3638.37     3488.14    254.90 o
  23   1   8     1047.67     1346.44    259.95 o
 -34   2   8     5283.88     4776.06    379.25 o
 -32   2   8    14994.10    15015.99    635.02 o
 -30   2   8     6061.50     6039.34    355.62 o
 -28   2   8     7236.82     7320.75    346.30 o
 -26   2   8    34148.32    35543.21    891.30 o
 -24   2   8    13284.29    13767.00    328.82 o
 -22   2   8    19355.00    20642.77    382.02 o
 -20   2   8    23445.29    24549.14    441.26 o
 -18   2   8      999.43     1133.23     80.18 o
 -16   2   8    23287.56    23092.76    347.82 o
 -14   2   8    84305.86    83734.73   1021.86 o
 -12   2   8    31294.66    30254.99    420.64 o
 -10   2   8   187679.67   196533.91   2247.23 o
  -8   2   8   101474.77    98173.72   1168.12 o
  -6   2   8    45917.17    44377.63    580.25 o
  -4   2   8    76225.41    76469.01   1251.77 o
  -2   2   8    65295.26    64418.57   1071.60 o
   0   2   8    58931.04    58510.82    981.56 o
   2   2   8    32949.10    32389.77    413.02 o
   4   2   8    31932.48    31051.84    405.46 o
   6   2   8    44737.34    45141.43    595.72 o
   8   2   8    31903.56    32145.75    450.10 o
  10   2   8    18378.12    19968.70    310.69 o
  12   2   8    12892.62    13858.84    253.43 o
  14   2   8     5299.35     5504.62    154.16 o
  16   2   8    16675.89    16916.71    324.72 o
  18   2   8    16413.96    16420.99    395.01 o
  20   2   8     1520.86     1691.78    199.64 o
  22   2   8    13586.54    13785.38    497.53 o
  24   2   8    17375.04    16128.59    574.85 o
 -33   3   8       39.91      189.27    324.15 o
 -31   3   8      488.70      606.00    291.29 o
 -29   3   8       15.85     -120.80    227.47 o
 -27   3   8      339.03      222.41    196.72 o
 -25   3   8     2069.92     1933.69    212.60 o
 -23   3   8     2522.52     2564.60    159.44 o
 -21   3   8    11704.28    11672.71    237.49 o
 -19   3   8       13.07       65.67     71.51 o
 -17   3   8      361.01      268.43     67.01 o
 -15   3   8     4782.72     4873.58    115.32 o
 -13   3   8      222.65      270.36     53.84 o
 -11   3   8    59470.11    58763.86    744.68 o
  -9   3   8    17509.14    17516.35    252.69 o
  -7   3   8    12023.75    11634.01    187.44 o
  -5   3   8    17072.25    16520.56    235.94 o
  -3   3   8       74.66       74.24     29.79 o
  -1   3   8     9715.50     9537.43    144.45 o
   1   3   8    39495.92    39164.17    494.55 o
   3   3   8     3151.79     3638.52     83.91 o
   5   3   8      352.77      414.01     51.34 o
   7   3   8    17641.54    17560.46    278.03 o
   9   3   8     2440.41     2656.11     93.69 o
  11   3   8     1734.53     1680.02     99.38 o
  13   3   8    10812.66    11347.40    239.83 o
  15   3   8      106.38      121.49    117.26 o
  17   3   8     2217.00     2179.66    203.91 o
  19   3   8     4982.66     5233.02    241.31 o
  21   3   8     1476.13     1269.85    259.69 o
  23   3   8       15.89      -32.85    261.06 o
 -32   4   8    16350.06    15325.88    866.85 o
 -30   4   8     5872.09     5558.31    367.42 o
 -28   4   8      888.39      921.04    244.35 o
 -26   4   8     1138.60     1001.58    212.71 o
 -24   4   8      434.94      392.26    113.83 o
 -22   4   8    12293.08    12305.27    279.09 o
 -20   4   8    35921.34    36395.80    547.34 o
 -18   4   8     1056.26     1299.24     96.20 o
 -16   4   8    10724.02    11417.60    231.24 o
 -14   4   8    32245.23    32887.53    500.73 o
 -12   4   8    17234.43    17972.81    296.02 o
 -10   4   8     4876.22     4934.43    118.29 o
  -8   4   8     5268.22     4978.30    108.34 o
  -6   4   8     4088.43     3684.49     93.60 o
  -4   4   8    83492.33    83008.16   1060.08 o
  -2   4   8   103030.74   104792.42   1319.25 o
   0   4   8    22122.88    22269.58    352.11 o
   2   4   8     3110.52     3054.75     82.83 o
   4   4   8     2719.11     2663.71     84.73 o
   6   4   8    18704.57    19443.61    303.76 o
   8   4   8     6799.51     7334.15    161.10 o
  10   4   8     9012.30     9127.26    207.09 o
  12   4   8     6122.80     6163.85    176.16 o
  14   4   8     3821.87     3772.02    167.45 o
  16   4   8     9554.72     9322.34    310.96 o
  18   4   8     3383.24     3059.23    232.09 o
  20   4   8      910.42     1251.92    292.48 o
  22   4   8     2060.25     2266.03    403.24 o
 -29   5   8     2948.87     2907.47    320.57 o
 -27   5   8       15.28      158.23    253.51 o
 -25   5   8     7419.66     7437.93    368.21 o
 -23   5   8    21215.93    21875.86    688.19 o
 -21   5   8     5500.14     5501.62    221.76 o
 -19   5   8     7176.96     7258.01    241.35 o
 -17   5   8     7006.47     7347.93    188.06 o
 -15   5   8      456.61      358.34    104.59 o
 -13   5   8    25563.17    26736.91    446.11 o
 -11   5   8    22054.63    23460.12    363.54 o
  -9   5   8     7136.41     7659.29    159.41 o
  -7   5   8    21895.23    21851.85    338.28 o
  -5   5   8      844.38      924.83     72.12 o
  -3   5   8     6619.05     6785.77    138.24 o
  -1   5   8     8798.56     9045.41    173.07 o
   1   5   8    13124.51    13066.51    230.13 o
   3   5   8     9552.62     9321.03    190.02 o
   5   5   8    16307.86    16409.57    278.98 o
   7   5   8    10639.91    11145.20    218.32 o
   9   5   8     6850.18     6543.72    273.42 o
  11   5   8     1655.77     1565.89    137.66 o
  13   5   8     1101.61     1172.47    151.29 o
  15   5   8    12565.98    13165.58    434.40 o
  17   5   8     3390.47     3419.71    242.71 o
  19   5   8     1726.65     1504.81    299.04 o
 -28   6   8     1686.78     1201.30    325.85 o
 -26   6   8      238.84      592.52    273.53 o
 -24   6   8     2633.86     2489.74    266.44 o
 -22   6   8      252.80      287.26    265.02 o
 -20   6   8       67.49       87.27    194.91 o
 -18   6   8     1036.60     1101.96    159.34 o
 -16   6   8       13.66       71.37    127.30 o
 -14   6   8     6464.76     6765.50    216.81 o
 -12   6   8    10271.82    10173.59    225.07 o
 -10   6   8      225.63      225.94     96.00 o
  -8   6   8     8276.84     8713.87    321.92 o
  -6   6   8     2197.79     2312.18    110.06 o
  -4   6   8      466.09      578.82     83.42 o
  -2   6   8    19505.25    19510.72    317.98 o
   0   6   8     3078.84     2933.31    128.71 o
   2   6   8        2.18       68.16     83.56 o
   4   6   8     5317.91     5236.40    168.29 o
   6   6   8      692.81      773.38    117.19 o
   8   6   8      110.48       50.47    128.36 o
  10   6   8     4910.03     4769.82    213.38 o
  12   6   8       29.58      205.33    180.95 o
  14   6   8      235.73       28.98    191.06 o
  16   6   8     4074.51     4204.97    350.60 o
  18   6   8       51.17     -287.66    459.54 o
 -25   7   8    11818.33    11589.71    848.64 o
 -23   7   8     1584.96     1503.58    314.98 o
 -21   7   8     1391.90     1530.12    269.45 o
 -19   7   8    18697.03    19738.16    641.61 o
 -17   7   8    21952.37    23399.92    625.09 o
 -15   7   8    19974.19    20554.25    465.14 o
 -13   7   8    13290.77    14177.86    341.64 o
 -11   7   8     7225.55     7251.07    226.70 o
  -9   7   8    16876.36    17315.47    365.97 o
  -7   7   8    24537.59    25248.21    481.56 o
  -5   7   8    16724.96    17348.91    360.39 o
  -3   7   8     9804.72    10338.60    247.52 o
  -1   7   8    13769.74    13874.68    304.83 o
   1   7   8    17002.31    17012.21    399.31 o
   3   7   8    12196.78    12322.10    294.05 o
   5   7   8     6581.91     6603.31    238.35 o
   7   7   8     5520.03     5399.98    262.04 o
   9   7   8    16669.27    16902.83    494.56 o
  11   7   8    34279.61    35198.73    907.06 o
  13   7   8    15925.75    16027.09    801.70 o
  15   7   8     1130.27     1180.63    411.15 o
 -22   8   8       44.95      494.27    362.02 o
 -20   8   8       15.17      -27.20    274.95 o
 -18   8   8     1281.88     1222.00    279.87 o
 -16   8   8        4.43      183.99    238.81 o
 -14   8   8       46.06      195.75    219.37 o
 -12   8   8     1721.90     1562.74    297.34 o
 -10   8   8     4133.01     3840.55    206.19 o
  -8   8   8      940.16      855.90    163.43 o
  -6   8   8       13.73      162.82    150.59 o
  -4   8   8        3.11       86.53    162.35 o
  -2   8   8     5314.99     5342.03    241.97 o
   0   8   8       98.18      117.19    184.97 o
   2   8   8     4319.66     4133.38    258.65 o
   4   8   8       60.15      -87.62    262.49 o
   6   8   8      810.45      658.04    260.08 o
   8   8   8        1.40     -202.05    397.76 o
  10   8   8     2076.92     1785.13    425.31 o
 -15   9   8    27911.88    27504.34    800.05 o
 -13   9   8     4253.52     4401.57    420.61 o
 -11   9   8      526.64      328.25    268.35 o
  -9   9   8    14684.89    15233.41    581.17 o
  -7   9   8    11339.58    11198.08    487.41 o
  -5   9   8    12420.10    12252.14    458.02 o
  -3   9   8    14178.36    14222.76    491.68 o
  -1   9   8    18712.90    19369.25    723.75 o
   1   9   8    26337.10    26322.30   1208.42 o
   3   9   8    10351.94    10181.05    683.68 o
   5   9   8     2580.24     2832.37    476.90 o
 -35   1   9      351.66     -293.20    438.57 o
 -33   1   9     1904.23     1848.50    315.70 o
 -31   1   9      102.32       82.49    346.17 o
 -29   1   9     4327.63     4329.01    324.59 o
 -27   1   9     2479.91     2809.75    244.85 o
 -25   1   9     9019.48     9204.38    242.18 o
 -23   1   9      361.97      280.54     78.49 o
 -21   1   9      398.59      268.85     78.44 o
 -19   1   9     2831.24     3061.05    110.34 o
 -17   1   9     1490.16     1399.24     81.77 o
 -15   1   9     1207.80     1052.73     70.29 o
 -13   1   9     1571.79     1425.50     66.45 o
 -11   1   9      573.16      602.63     47.99 o
  -9   1   9    10344.42     9642.41    150.07 o
  -7   1   9     2207.86     2482.93     57.75 o
  -5   1   9     2798.21     2500.70     49.79 o
  -3   1   9     9880.43     9951.89    308.63 o
  -1   1   9     1101.72     1029.76     63.90 o
   1   1   9    14089.59    13592.09    190.78 o
   3   1   9    13561.28    13326.97    193.30 o
   5   1   9    12087.33    12150.23    181.59 o
   7   1   9     4440.90     4385.16    103.03 o
   9   1   9     4541.48     4484.11    112.11 o
  11   1   9      654.46      601.50     76.52 o
  13   1   9     7023.12     7151.34    167.53 o
  15   1   9     1242.44     1246.42    109.52 o
  17   1   9       32.45      -89.76    123.52 o
  19   1   9     3510.30     3569.49    241.90 o
  21   1   9       50.73       35.68    203.87 o
  23   1   9      195.86      534.25    280.82 o
 -34   2   9      192.02      553.97    323.12 o
 -32   2   9     3300.88     3147.98    336.45 o
 -30   2   9       22.65     -181.74    255.93 o
 -28   2   9     6449.86     6654.49    322.65 o
 -26   2   9     3933.98     4334.56    184.40 o
 -24   2   9      258.23      239.61    113.68 o
 -22   2   9    14111.66    14304.83    311.59 o
 -20   2   9     1764.93     1904.09    110.87 o
 -18   2   9     3811.20     3612.68    126.50 o
 -16   2   9     4205.04     4501.84    122.53 o
 -14   2   9    29398.29    29512.48    412.82 o
 -12   2   9    25960.65    24576.16    352.41 o
 -10   2   9    16564.92    16921.80    245.93 o
  -8   2   9     1092.47      953.05     43.57 o
  -6   2   9     6358.24     6139.54     96.43 o
  -4   2   9     8911.53     9119.05    207.34 o
  -2   2   9     9496.41     9362.14    212.71 o
   0   2   9     2954.14     2773.69    109.31 o
   2   2   9      404.68      460.38     34.24 o
   4   2   9    28954.10    29269.78    383.87 o
   6   2   9    16075.01    15705.96    239.22 o
   8   2   9        1.70       66.22     62.66 o
  10   2   9       51.24        8.33     69.66 o
  12   2   9      217.23      214.49     88.16 o
  14   2   9     1290.46     1254.75    106.23 o
  16   2   9    18657.15    19392.55    428.61 o
  18   2   9      753.12      619.09    158.11 o
  20   2   9      693.07      518.61    188.03 o
  22   2   9     1050.84     1096.11    247.96 o
 -33   3   9     1204.46     1088.86    313.82 o
 -31   3   9       32.23     -103.44    261.59 o
 -29   3   9     8177.02     8500.57    389.37 o
 -27   3   9    10809.90    11145.11    479.45 o
 -25   3   9     3325.01     3238.45    231.10 o
 -23   3   9     1315.78     1120.04    146.33 o
 -21   3   9     1254.84     1321.36     93.99 o
 -19   3   9     1659.19     1686.63     92.05 o
 -17   3   9    14007.99    14549.27    252.22 o
 -15   3   9     9124.67     9278.39    171.41 o
 -13   3   9     9448.98     9827.86    172.99 o
 -11   3   9    29118.13    29172.83    394.40 o
  -9   3   9    34724.94    33723.52    474.55 o
  -7   3   9      985.91      850.30     43.61 o
  -5   3   9     2806.12     2832.96     72.15 o
  -3   3   9     1941.33     1887.59     96.83 o
  -1   3   9     1321.79     1133.00     88.55 o
   1   3   9    29287.23    29010.53    369.82 o
   3   3   9    14810.75    15229.26    225.51 o
   5   3   9     7297.48     7238.66    135.41 o
   7   3   9      477.10      492.05     65.05 o
   9   3   9     3104.54     3496.83    108.79 o
  11   3   9     6821.40     7122.99    174.47 o
  13   3   9     2042.88     2089.13    121.20 o
  15   3   9     8400.58     8211.18    253.61 o
  17   3   9     4121.93     3966.57    198.73 o
  19   3   9     1730.74     1918.40    225.56 o
  21   3   9     8749.10     9270.11    674.72 o
 -32   4   9     2502.11     2379.03    334.99 o
 -30   4   9     1268.14      879.77    296.74 o
 -28   4   9     1268.60     1493.12    265.98 o
 -26   4   9     7303.53     7534.08    374.14 o
 -24   4   9      544.36      396.74    155.63 o
 -22   4   9     1903.60     1659.98    122.75 o
 -20   4   9    15477.27    16096.63    288.03 o
 -18   4   9     1154.21     1299.32     95.49 o
 -16   4   9     8244.86     8478.70    172.83 o
 -14   4   9    24495.86    25035.30    379.34 o
 -12   4   9      220.46      246.98     68.45 o
 -10   4   9    12106.86    12162.36    195.66 o
  -8   4   9    21172.73    21367.30    302.08 o
  -6   4   9      536.15      649.85     52.08 o
  -4   4   9    22148.15    22706.84    311.31 o
  -2   4   9    83814.88    86259.26   1023.30 o
   0   4   9     3016.84     2976.80     84.80 o
   2   4   9    10887.76    10374.22    173.48 o
   4   4   9    16355.03    16676.44    259.69 o
   6   4   9     2107.62     1875.79     86.11 o
   8   4   9    11513.80    11948.00    220.41 o
  10   4   9     5553.11     5550.50    149.46 o
  12   4   9     1606.93     1544.77    129.49 o
  14   4   9    14347.76    15155.19    392.11 o
  16   4   9     1583.63     1624.92    206.73 o
  18   4   9     1085.70     1090.00    210.60 o
  20   4   9     3254.88     3729.97    444.53 o
 -31   5   9     3449.85     2942.23    552.10 o
 -29   5   9     2222.43     2449.03    323.01 o
 -27   5   9     1135.16     1090.37    253.00 o
 -25   5   9      524.28      604.65    249.66 o
 -23   5   9     9122.20     9563.70    380.84 o
 -21   5   9    26458.21    27269.89    534.48 o
 -19   5   9     7701.84     7474.58    207.72 o
 -17   5   9     7269.57     7095.57    188.27 o
 -15   5   9     8592.73     9112.14    202.81 o
 -13   5   9      140.71      267.53     83.68 o
 -11   5   9     1919.37     2115.19     99.17 o
  -9   5   9     6384.65     6243.79    142.81 o
  -7   5   9     4030.22     4101.73    111.13 o
  -5   5   9    43137.56    43277.26    594.55 o
  -3   5   9    32006.99    32728.05    453.19 o
  -1   5   9      438.40      546.94     63.92 o
   1   5   9       17.60       21.99     62.65 o
   3   5   9     1655.06     1479.92     83.29 o
   5   5   9    10625.40    11306.50    227.95 o
   7   5   9     8384.76     8990.11    187.53 o
   9   5   9     3653.51     3529.74    189.35 o
  11   5   9     3755.58     4115.35    194.42 o
  13   5   9      902.29      732.00    182.48 o
  15   5   9    11578.18    11298.14    558.08 o
  17   5   9    10419.15    10023.92    470.78 o
  19   5   9      252.46      597.92    407.76 o
 -28   6   9     9400.51     8596.93    468.34 o
 -26   6   9     1514.79     1339.04    272.67 o
 -24   6   9      908.08     1012.55    248.23 o
 -22   6   9     5864.98     6306.45    393.06 o
 -20   6   9     4992.55     5166.24    286.27 o
 -18   6   9     3076.50     2899.17    183.97 o
 -16   6   9     8948.06     9585.91    257.65 o
 -14   6   9      260.29      281.66    154.75 o
 -12   6   9     3455.21     3389.94    171.18 o
 -10   6   9    13569.00    14062.35    262.26 o
  -8   6   9    25658.33    27685.90    426.93 o
  -6   6   9     6572.72     6810.99    158.58 o
  -4   6   9     4238.79     4169.89    127.77 o
  -2   6   9     9004.94     9197.10    192.43 o
   0   6   9     3556.95     3533.72    118.40 o
   2   6   9     4650.93     4625.33    150.30 o
   4   6   9     7842.35     7864.83    205.62 o
   6   6   9      597.23      780.89    128.07 o
   8   6   9     4438.49     4961.56    204.26 o
  10   6   9    34392.65    35554.21    840.63 o
  12   6   9      980.79     1285.20    255.27 o
  14   6   9     1319.13     1390.04    398.62 o
  16   6   9       87.99     -133.31    384.08 o
 -25   7   9      414.66      452.57    294.32 o
 -23   7   9     1848.25     1509.48    296.97 o
 -21   7   9    10121.82    10497.43    420.59 o
 -19   7   9     4355.76     4874.33    314.58 o
 -17   7   9      787.44      642.10    212.22 o
 -15   7   9     7474.20     7013.83    288.78 o
 -13   7   9     1508.62     1404.54    146.63 o
 -11   7   9       84.74       94.74    130.31 o
  -9   7   9    19837.26    20600.37    445.35 o
  -7   7   9     1088.31     1135.84    128.34 o
  -5   7   9     2114.49     2012.09    135.09 o
  -3   7   9    14705.61    15188.82    315.51 o
  -1   7   9     1687.13     1692.38    128.34 o
   1   7   9     5822.59     5956.81    213.11 o
   3   7   9    11406.80    11637.12    311.77 o
   5   7   9     2085.96     2112.76    204.84 o
   7   7   9     6681.25     6729.75    421.53 o
   9   7   9     9390.92     9713.98    514.71 o
  11   7   9      151.77     -236.58    331.25 o
  13   7   9      663.11       66.56    398.14 o
 -22   8   9     1874.60     2047.08    450.58 o
 -20   8   9      335.60      617.24    289.36 o
 -18   8   9      196.48      343.27    260.05 o
 -16   8   9     3678.51     3851.71    306.13 o
 -14   8   9       98.64      238.29    222.48 o
 -12   8   9       20.25       15.27    202.52 o
 -10   8   9     3521.01     3523.29    216.32 o
  -8   8   9     1770.11     1564.57    187.18 o
  -6   8   9      353.34      227.96    176.36 o
  -4   8   9     8498.93     9132.53    355.57 o
  -2   8   9     8278.05     8175.44    436.57 o
   0   8   9      205.08      124.23    209.44 o
   2   8   9       26.57       14.97    253.90 o
   4   8   9      597.77     1026.80    396.95 o
   6   8   9       61.74     -353.19    353.19 o
   8   8   9      460.16      -12.20    390.45 o
  10   8   9     1580.61     1278.67    634.51 o
 -15   9   9      137.29     -190.35    409.46 o
 -13   9   9      353.36      428.54    258.79 o
 -11   9   9      966.37      938.36    276.23 o
  -9   9   9     2533.54     1960.77    273.78 o
  -7   9   9      181.67       55.51    335.64 o
  -5   9   9     2518.71     2564.54    349.61 o
  -3   9   9       82.06      262.62    386.74 o
  -1   9   9     1787.64     2150.13    443.03 o
   1   9   9     1176.88     1198.76    484.90 o
   3   9   9      630.02     1421.07    796.27 o
 -34   0  10      799.86     1250.09    441.78 o
 -32   0  10      143.12      416.52    476.34 o
 -30   0  10     2541.18     2894.32    373.22 o
 -28   0  10     6713.07     7857.80    541.67 o
 -26   0  10     4749.67     4978.99    362.67 o
 -24   0  10    24766.09    26510.21    696.64 o
 -22   0  10      763.51      682.23    175.27 o
 -20   0  10     3114.41     2443.11    163.17 o
 -18   0  10     4459.64     4804.49    167.04 o
 -16   0  10    13849.94    13632.65    297.66 o
 -14   0  10     2245.21     2296.93     97.25 o
 -12   0  10    13791.23    13299.50    297.49 o
 -10   0  10    13568.90    13242.02    277.75 o
  -8   0  10     2118.19     1929.68    102.84 o
  -6   0  10       46.87      -32.23     44.19 o
  -4   0  10    12591.88    11638.12    232.23 o
  -2   0  10       76.94      140.73     40.47 o
   0   0  10    19181.53    19299.78    532.72 o
   2   0  10    16562.50    16787.37    324.91 o
   4   0  10    60719.80    62663.41   1393.29 o
   6   0  10    25273.64    25920.35    623.32 o
   8   0  10     5910.70     6048.90    175.65 o
  10   0  10     5293.92     4967.92    180.16 o
  12   0  10    10416.75    10194.46    314.75 o
  14   0  10      224.90      220.22    176.65 o
  16   0  10       61.14      -32.87    170.88 o
  18   0  10      129.38     -253.59    253.59 o
  20   0  10       34.23      140.93    328.44 o
  22   0  10      439.35      702.17    364.97 o
 -35   1  10    11085.53     9155.86    775.57 o
 -33   1  10    15372.28    14794.00    721.62 o
 -31   1  10     6763.45     7528.52    411.75 o
 -29   1  10    25762.00    27527.09    865.42 o
 -27   1  10     9227.83     9652.62    383.79 o
 -25   1  10    10001.86    10698.07    259.70 o
 -23   1  10    31114.56    32277.14    533.33 o
 -21   1  10    31932.96    33513.72    532.29 o
 -19   1  10    17855.10    18452.58    316.68 o
 -17   1  10    86258.26    90681.13   1268.30 o
 -15   1  10   113441.29   115650.80   1514.66 o
 -13   1  10    53828.24    53489.66    700.00 o
 -11   1  10    46446.80    45823.04    595.08 o
  -9   1  10    48739.32    48347.80    598.29 o
  -7   1  10    41555.85    42385.98    517.69 o
  -5   1  10    51432.38    49739.85    831.16 o
  -3   1  10    70256.47    66853.84   1077.86 o
  -1   1  10    22466.76    22411.63    443.65 o
   1   1  10    37877.15    39026.00    486.17 o
   3   1  10    49668.35    50787.12    601.77 o
   5   1  10     9372.47     9464.66    153.19 o
   7   1  10     2870.34     2986.60     86.38 o
   9   1  10    38596.10    39738.31    595.72 o
  11   1  10    18945.91    19845.75    323.08 o
  13   1  10    27368.57    28831.18    619.61 o
  15   1  10    50057.27    54075.22    891.58 o
  17   1  10     6814.13     6818.11    242.51 o
  19   1  10     5891.44     5368.39    279.32 o
  21   1  10    16736.12    16704.77    710.08 o
 -34   2  10       80.20     -343.17    343.17 o
 -32   2  10     5837.76     5491.42    377.54 o
 -30   2  10        0.33      129.17    217.92 o
 -28   2  10      115.87       54.66    208.38 o
 -26   2  10     1194.62     1079.51    148.77 o
 -24   2  10       80.37      130.83    114.93 o
 -22   2  10     1966.69     1840.00    118.36 o
 -20   2  10     7380.88     7703.94    187.59 o
 -18   2  10      189.37      233.69     76.73 o
 -16   2  10      368.08      370.06     67.32 o
 -14   2  10     2476.55     2388.22     80.72 o
 -12   2  10      130.95       96.62     45.90 o
 -10   2  10      907.70     1097.64     50.46 o
  -8   2  10     1527.46     1678.98     50.17 o
  -6   2  10     1493.78     1313.81     83.78 o
  -4   2  10       88.02      159.20     78.28 o
  -2   2  10       98.23       68.86     75.06 o
   0   2  10     4425.60     4053.07    130.38 o
   2   2  10     3105.09     3170.69     72.25 o
   4   2  10      223.24      193.43     46.72 o
   6   2  10     5737.23     5804.60    126.46 o
   8   2  10     3390.13     3403.08    107.59 o
  10   2  10        0.50       58.79     74.22 o
  12   2  10     3701.47     4155.43    135.07 o
  14   2  10        7.98       62.81    112.73 o
  16   2  10     1153.38     1191.26    168.79 o
  18   2  10      707.61      610.89    179.39 o
  20   2  10     4230.05     4241.19    289.96 o
 -33   3  10     4506.41     4337.57    425.66 o
 -31   3  10     1100.59      739.06    306.76 o
 -29   3  10     6760.62     6623.72    558.85 o
 -27   3  10    17156.07    18253.01    555.80 o
 -25   3  10     1469.12     1788.22    184.51 o
 -23   3  10    24169.24    25101.11    547.78 o
 -21   3  10    39558.53    41943.84    674.60 o
 -19   3  10    17761.00    18342.91    308.39 o
 -17   3  10    21139.07    21726.18    337.92 o
 -15   3  10     5813.98     6066.42    136.67 o
 -13   3  10     1609.66     1775.86     72.83 o
 -11   3  10    98173.82    99177.95   1193.35 o
  -9   3  10   156926.05   161441.55   1848.05 o
  -7   3  10    25085.21    25707.36    333.47 o
  -5   3  10    19771.50    19756.84    394.17 o
  -3   3  10      896.97      942.11     92.44 o
  -1   3  10      683.99      798.68     90.64 o
   1   3  10    41695.48    43406.93    815.90 o
   3   3  10    23262.53    24934.20    330.29 o
   5   3  10     4956.94     5526.94    115.37 o
   7   3  10    17205.80    18436.00    284.66 o
   9   3  10    15961.74    16253.13    278.49 o
  11   3  10    13049.46    12884.91    270.60 o
  13   3  10     6666.93     6755.84    249.67 o
  15   3  10     5202.83     5548.91    212.78 o
  17   3  10    10763.04    10978.47    348.81 o
  19   3  10    15696.16    16474.63    525.93 o
 -32   4  10     3286.26     3189.80    716.57 o
 -30   4  10     3382.74     3413.57    352.88 o
 -28   4  10     5344.15     5195.23    328.86 o
 -26   4  10     4080.40     3976.53    289.58 o
 -24   4  10       35.82      -98.48    124.76 o
 -22   4  10      729.49      607.57    117.98 o
 -20   4  10    12784.33    13464.75    267.43 o
 -18   4  10    22417.97    22867.21    376.31 o
 -16   4  10     1230.01     1389.96     91.28 o
 -14   4  10     3876.53     4009.99    111.03 o
 -12   4  10     6712.05     6582.54    137.18 o
 -10   4  10     3719.18     3928.59     96.59 o
  -8   4  10      318.71      384.73     53.13 o
  -6   4  10      477.27      545.08     54.19 o
  -4   4  10      899.07      909.21     45.84 o
  -2   4  10    23559.95    22862.30    436.05 o
   0   4  10    32468.81    33284.56    422.61 o
   2   4  10     4160.16     4280.18     93.25 o
   4   4  10     3276.36     3107.05    124.08 o
   6   4  10      587.85      508.13     70.80 o
   8   4  10      436.41      660.14     87.56 o
  10   4  10     2762.25     3012.84    134.02 o
  12   4  10     7382.13     7587.03    246.61 o
  14   4  10      648.97      568.08    157.90 o
  16   4  10      668.06      738.76    223.71 o
  18   4  10     2554.23     2257.04    354.62 o
 -29   5  10     3832.21     3805.09    370.44 o
 -27   5  10      544.61      943.72    271.20 o
 -25   5  10      476.83      423.26    223.05 o
 -23   5  10    10386.42    10211.93    407.53 o
 -21   5  10     4728.69     4720.02    177.16 o
 -19   5  10    11821.42    11899.44    283.09 o
 -17   5  10     8801.24     8953.16    302.15 o
 -15   5  10       10.72        9.56     87.38 o
 -13   5  10     2801.96     2613.16    105.99 o
 -11   5  10    19185.76    19751.39    328.33 o
  -9   5  10    21601.65    22662.06    333.93 o
  -7   5  10    19705.52    20721.89    304.25 o
  -5   5  10       16.60       92.52     64.59 o
  -3   5  10      581.65      580.13     60.20 o
  -1   5  10     9675.73    10232.76    202.87 o
   1   5  10     4339.49     4333.99    120.04 o
   3   5  10    23810.40    24690.26    364.29 o
   5   5  10       47.37      169.68     80.82 o
   7   5  10      674.65      615.10    105.43 o
   9   5  10    14064.88    14844.17    353.06 o
  11   5  10       10.00      297.47    150.98 o
  13   5  10       34.79      235.35    227.61 o
  15   5  10     4486.21     4620.43    428.35 o
  17   5  10     2144.59     1295.70    589.54 o
 -28   6  10     3768.93     4005.99    381.90 o
 -26   6  10     6796.66     5991.83    469.48 o
 -24   6  10    12044.19    11811.72    589.31 o
 -22   6  10     8446.16     8182.48    497.57 o
 -20   6  10     5299.54     4905.74    195.64 o
 -18   6  10    10326.97    10877.44    306.99 o
 -16   6  10     3281.80     3731.78    177.97 o
 -14   6  10    13173.09    14278.35    313.03 o
 -12   6  10    20846.04    21282.80    411.96 o
 -10   6  10     3563.22     3624.16    143.75 o
  -8   6  10    14039.83    14628.87    259.61 o
  -6   6  10    26237.05    27388.21    415.88 o
  -4   6  10     5659.39     6033.21    147.94 o
  -2   6  10    21821.22    22870.22    402.01 o
   0   6  10     5299.37     5429.34    155.07 o
   2   6  10     3779.70     3716.41    151.34 o
   4   6  10    18507.41    19184.56    371.99 o
   6   6  10     8169.91     8400.54    242.18 o
   8   6  10    12961.22    13308.63    389.74 o
  10   6  10     7127.08     7735.95    357.40 o
  12   6  10     3847.45     4279.59    413.57 o
  14   6  10     8285.87     8210.70    587.43 o
 -25   7  10        7.15       24.32    289.70 o
 -23   7  10       13.06     -272.19    272.19 o
 -21   7  10      555.82      498.01    266.68 o
 -19   7  10        8.03     -245.72    245.72 o
 -17   7  10     5537.32     5468.75    244.42 o
 -15   7  10     2129.31     2352.88    201.01 o
 -13   7  10     1487.33     1681.33    155.74 o
 -11   7  10      402.87      447.13    134.71 o
  -9   7  10     1646.19     1452.93    137.96 o
  -7   7  10        7.40      -78.63    109.57 o
  -5   7  10     6341.89     6331.38    194.60 o
  -3   7  10     5174.86     5261.63    189.54 o
  -1   7  10      313.89      180.10    125.00 o
   1   7  10       11.53      -52.01    155.15 o
   3   7  10      505.48      412.16    162.53 o
   5   7  10      139.80      193.97    204.57 o
   7   7  10       11.07     -264.88    611.90 o
   9   7  10       42.58      211.22    465.62 o
  11   7  10     1469.10     1346.62    407.05 o
 -20   8  10     5445.32     5340.92    358.45 o
 -18   8  10     1440.47     1523.17    269.45 o
 -16   8  10    16888.82    16547.12    686.89 o
 -14   8  10    12559.59    12958.51    446.77 o
 -12   8  10    13079.39    13881.68    495.79 o
 -10   8  10    11205.18    11583.43    418.57 o
  -8   8  10     7318.20     7207.56    325.65 o
  -6   8  10    22291.65    23766.18    618.75 o
  -4   8  10    30937.93    32441.31    802.00 o
  -2   8  10     2550.41     2452.32    270.14 o
   0   8  10     6136.90     6131.11    542.16 o
   2   8  10    18882.01    19620.09    924.25 o
   4   8  10    17879.28    17617.92    905.93 o
   6   8  10    34842.91    34802.61   1485.56 o
   8   8  10    10369.51     9854.59    677.12 o
 -13   9  10      253.02      446.88    667.64 o
 -11   9  10        4.59      232.72    497.09 o
  -9   9  10     1536.94     1847.01    414.85 o
  -7   9  10        0.26     -298.77    397.25 o
  -5   9  10      111.01      320.93    491.88 o
  -3   9  10       94.07      507.39    419.55 o
  -1   9  10        1.13     -416.52    416.52 o
 -35   1  11      813.29      663.26    318.82 o
 -33   1  11      685.11      680.80    278.28 o
 -31   1  11     1369.30     1688.29    266.33 o
 -29   1  11     4493.83     4827.05    310.00 o
 -27   1  11     2516.10     2567.73    281.14 o
 -25   1  11     2130.39     2387.77    126.68 o
 -23   1  11      299.25      376.93     92.09 o
 -21   1  11     3203.11     3223.91    117.77 o
 -19   1  11     8028.29     7731.88    175.09 o
 -17   1  11    21252.95    21577.25    355.98 o
 -15   1  11     3663.58     3750.23    112.39 o
 -13   1  11      375.53      298.98     52.59 o
 -11   1  11    10143.48    10393.16    173.65 o
  -9   1  11       14.33      -10.88     36.75 o
  -7   1  11    15254.41    15805.04    209.97 o
  -5   1  11     1537.11     1555.36     78.71 o
  -3   1  11      209.31      194.30     67.12 o
  -1   1  11     8003.73     7750.85    183.68 o
   1   1  11      408.94      462.67     38.66 o
   3   1  11    11044.84    11170.57    171.04 o
   5   1  11     2659.78     2732.97     85.44 o
   7   1  11     5340.42     5704.72    129.39 o
   9   1  11    11826.11    12228.19    260.59 o
  11   1  11     3431.11     3580.10    134.07 o
  13   1  11     1529.16     1502.31    120.82 o
  15   1  11       39.93       93.87    127.51 o
  17   1  11      114.57      356.20    171.83 o
  19   1  11      142.13      270.47    218.03 o
 -34   2  11     2297.44     2081.48    366.83 o
 -32   2  11     4565.00     3945.92    381.50 o
 -30   2  11       32.10      342.46    243.49 o
 -28   2  11      161.96       24.14    194.60 o
 -26   2  11     3014.93     3123.79    190.38 o
 -24   2  11     5111.15     5532.96    177.46 o
 -22   2  11     2923.84     2743.43    135.52 o
 -20   2  11       27.40      240.04     87.35 o
 -18   2  11     2951.94     2749.88    110.27 o
 -16   2  11    11292.17    11201.77    219.90 o
 -14   2  11    10577.26    11174.86    206.55 o
 -12   2  11     6229.66     6313.95    118.60 o
 -10   2  11     2599.09     2758.22     69.69 o
  -8   2  11     4537.34     4453.09     86.50 o
  -6   2  11    11290.45    10932.81    242.84 o
  -4   2  11    33405.29    33852.93    610.87 o
  -2   2  11      852.11      996.45     87.61 o
   0   2  11     2554.50     2652.88    113.60 o
   2   2  11     7476.86     7540.34    197.80 o
   4   2  11      999.97     1095.95     71.73 o
   6   2  11     4909.58     4989.18    117.76 o
   8   2  11    16775.77    17774.38    288.55 o
  10   2  11      327.90      307.60     84.83 o
  12   2  11     8844.70     8868.44    215.63 o
  14   2  11     6546.28     6484.64    223.43 o
  16   2  11     1177.32     1243.80    173.56 o
  18   2  11       80.46      299.39    221.63 o
  20   2  11     1534.98     1338.99    775.99 o
 -33   3  11       52.62       65.95    333.49 o
 -31   3  11     3427.77     3291.26    317.00 o
 -29   3  11     8382.31     8560.96    435.29 o
 -27   3  11       29.60      -98.74    188.65 o
 -25   3  11     2954.93     2753.50    182.95 o
 -23   3  11     2538.99     2311.03    165.04 o
 -21   3  11    10685.00    11047.52    249.37 o
 -19   3  11    21442.74    22197.39    378.27 o
 -17   3  11     9069.48     9898.56    202.25 o
 -15   3  11       45.00       77.72     63.46 o
 -13   3  11     1981.58     2141.57     76.36 o
 -11   3  11    19671.24    19389.36    281.36 o
  -9   3  11    13687.26    14076.92    206.56 o
  -7   3  11     3398.73     3177.64    133.24 o
  -5   3  11    16013.25    15680.21    330.96 o
  -3   3  11     9374.59     9622.41    232.85 o
  -1   3  11     3068.40     3319.89    141.15 o
   1   3  11    14140.02    15665.11    414.77 o
   3   3  11      107.14       88.27    105.36 o
   5   3  11      387.23      386.02     57.46 o
   7   3  11    10767.71    11830.31    206.23 o
   9   3  11     8487.18     8636.17    182.78 o
  11   3  11      728.90      543.02     99.67 o
  13   3  11     2887.49     2571.50    168.66 o
  15   3  11      830.00      909.32    159.15 o
  17   3  11      744.80      564.59    272.28 o
  19   3  11     9957.54    10009.01    644.70 o
 -32   4  11      532.06      568.79    324.31 o
 -30   4  11     3618.47     3051.97    349.97 o
 -28   4  11     8950.08     9059.14    407.87 o
 -26   4  11      126.50       13.13    213.62 o
 -24   4  11     1443.98     1386.17    157.77 o
 -22   4  11     8945.20     9049.87    245.39 o
 -20   4  11      119.81      185.56    102.86 o
 -18   4  11    26764.90    28550.95    448.87 o
 -16   4  11    17048.13    17550.28    300.04 o
 -14   4  11       39.71      197.38     71.27 o
 -12   4  11    14579.53    14820.59    234.66 o
 -10   4  11     2338.30     2463.26     79.01 o
  -8   4  11      108.90      105.65     48.49 o
  -6   4  11    22004.10    23045.64    305.16 o
  -4   4  11     5325.08     5635.98    184.38 o
  -2   4  11    10963.84    10757.01    299.95 o
   0   4  11     9088.89     9737.05    334.18 o
   2   4  11     4089.31     4321.41    178.91 o
   4   4  11     8137.14     8609.06    152.65 o
   6   4  11     7000.85     7130.82    162.39 o
   8   4  11     6887.33     6643.37    159.22 o
  10   4  11     8777.45     8629.88    240.74 o
  12   4  11     5392.06     5354.15    229.16 o
  14   4  11     3876.15     4188.35    289.84 o
  16   4  11     8088.19     7344.96    437.26 o
  18   4  11     1125.44     1215.02    361.62 o
 -29   5  11      140.69      534.51    296.20 o
 -27   5  11      743.48      534.38    279.26 o
 -25   5  11    15395.14    15874.16    724.80 o
 -23   5  11     9984.30    10566.19    421.19 o
 -21   5  11      421.06      337.19    131.04 o
 -19   5  11     1567.53     1452.86    127.35 o
 -17   5  11    11260.37    11839.97    301.42 o
 -15   5  11    25169.80    26704.99    417.30 o
 -13   5  11    12646.19    12890.94    228.44 o
 -11   5  11    19388.60    20413.14    306.15 o
  -9   5  11     7092.09     7494.48    147.90 o
  -7   5  11       46.13      110.96     61.22 o
  -5   5  11    12387.48    12876.89    202.81 o
  -3   5  11     1713.66     1810.34     65.63 o
  -1   5  11      634.52      662.26     53.05 o
   1   5  11    27468.12    29103.56    397.95 o
   3   5  11     7885.73     8384.47    180.11 o
   5   5  11      216.25      259.22     79.01 o
   7   5  11     5403.89     5443.64    213.49 o
   9   5  11       34.60      174.81    178.13 o
  11   5  11      165.11      566.51    313.46 o
  13   5  11    25532.93    27762.43   1127.89 o
  15   5  11     8302.98     8453.37   1030.27 o
 -28   6  11     8119.01     7426.27    449.52 o
 -26   6  11     2010.71     1931.32    349.18 o
 -24   6  11     4347.87     3908.61    382.98 o
 -22   6  11     2097.20     1826.05    244.63 o
 -20   6  11      417.94      238.42    146.43 o
 -18   6  11     3832.74     3734.23    175.39 o
 -16   6  11     1415.31     1274.50    133.47 o
 -14   6  11       12.91      188.16    111.07 o
 -12   6  11    10069.23    10540.51    249.46 o
 -10   6  11    21923.08    23725.34    396.57 o
  -8   6  11     5783.98     6211.13    158.92 o
  -6   6  11      816.90      821.25     95.80 o
  -4   6  11     2007.63     1940.36    101.10 o
  -2   6  11     2136.52     2032.90    102.11 o
   0   6  11    11444.44    12172.09    243.68 o
   2   6  11    16114.94    16514.92    354.08 o
   4   6  11      585.80      466.80    161.18 o
   6   6  11     7242.83     7087.59    349.68 o
   8   6  11    16511.18    16780.92    764.69 o
  10   6  11       33.23      124.88    377.41 o
  12   6  11       11.37     -415.25    415.25 o
  14   6  11     7343.50     6820.78    579.74 o
 -25   7  11     6492.83     4962.52    550.35 o
 -23   7  11    16276.03    15783.92    843.48 o
 -21   7  11      415.64      727.19    251.48 o
 -19   7  11       73.90      298.30    238.68 o
 -17   7  11     7268.53     7225.12    343.43 o
 -15   7  11     1015.46      787.43    170.56 o
 -13   7  11     5185.81     5572.41    238.12 o
 -11   7  11    23375.77    25630.61    563.87 o
  -9   7  11      746.03      707.68    137.49 o
  -7   7  11     2940.66     3055.77    165.36 o
  -5   7  11     5539.66     5323.25    242.71 o
  -3   7  11     2420.85     2478.31    173.01 o
  -1   7  11      955.29     1174.04    202.68 o
   1   7  11     5225.76     5229.85    302.20 o
   3   7  11     3868.87     3619.97    376.59 o
   5   7  11     3582.11     3870.86    412.81 o
   7   7  11      815.32     1473.19    409.94 o
   9   7  11      425.55      653.67    505.29 o
 -20   8  11        1.47     -168.59    285.63 o
 -18   8  11     1476.25     1389.05    271.60 o
 -16   8  11     3243.79     3517.62    306.53 o
 -14   8  11       54.57      -16.27    219.31 o
 -12   8  11     1626.21     1097.14    235.79 o
 -10   8  11      826.26      691.54    273.82 o
  -8   8  11      333.36      465.56    237.27 o
  -6   8  11     1479.89     1299.28    416.43 o
  -4   8  11     4080.58     3612.60    419.13 o
  -2   8  11      348.88     -141.47    348.49 o
   0   8  11      140.31      165.23    366.35 o
   2   8  11     2117.00     2475.17    417.98 o
   4   8  11       21.47      -32.58    372.42 o
   6   8  11     2059.91     1802.80    489.41 o
  -9   9  11     1937.81     2199.25    741.72 o
  -7   9  11      342.93      521.35    440.29 o
  -5   9  11      401.14     -430.26    430.26 o
 -34   0  12     5248.35     4461.00    519.85 o
 -32   0  12    15108.22    15306.00   1433.74 o
 -30   0  12    31999.59    35724.22   1648.34 o
 -28   0  12     1902.91     1674.23    309.57 o
 -26   0  12     1484.70     1497.24    255.89 o
 -24   0  12    61032.84    66728.35   1530.44 o
 -22   0  12    22037.91    22952.88    638.60 o
 -20   0  12    89753.37    94127.13   1710.49 o
 -18   0  12   141857.30   146889.77   2500.67 o
 -16   0  12       42.56       30.88     81.77 o
 -14   0  12    41089.82    43143.09    798.39 o
 -12   0  12    35209.48    36503.09    655.39 o
 -10   0  12     2918.94     2858.43    103.30 o
  -8   0  12    25700.72    25077.26    469.83 o
  -6   0  12    57964.20    58914.37    975.88 o
  -4   0  12    44513.45    45238.45    761.80 o
  -2   0  12    66094.38    67701.56   1515.22 o
   0   0  12    16743.25    16896.19    429.15 o
   2   0  12     7247.10     7605.72    264.54 o
   4   0  12    35199.15    35746.17    726.36 o
   6   0  12    84298.80    88086.05   1532.39 o
   8   0  12    70829.05    73831.45   1832.56 o
  10   0  12    12427.10    11946.18    376.69 o
  12   0  12     9251.38     9420.40    429.93 o
  14   0  12    18605.74    18580.24    843.11 o
  16   0  12    10355.11    10432.84    512.68 o
  18   0  12    18738.56    18914.33    814.35 o
 -35   1  12      673.94     1023.11    331.23 o
 -33   1  12       72.14      -15.86    273.55 o
 -31   1  12     1601.59     1410.23    283.42 o
 -29   1  12     6347.44     6491.57    368.75 o
 -27   1  12     1418.90     1287.60    203.73 o
 -25   1  12     2915.33     2771.51    133.49 o
 -23   1  12     1519.36     1435.56    111.62 o
 -21   1  12      316.55      359.76     87.07 o
 -19   1  12     2799.48     2593.00    103.96 o
 -17   1  12     2975.36     2967.81     98.86 o
 -15   1  12      306.85      326.41     58.77 o
 -13   1  12       11.42       54.66     52.80 o
 -11   1  12     5664.96     5538.11    113.61 o
  -9   1  12     5257.54     5038.38     94.25 o
  -7   1  12     1301.05     1272.24     48.49 o
  -5   1  12     7474.92     7894.18    185.57 o
  -3   1  12    11920.57    11683.89    263.46 o
  -1   1  12     6773.27     6832.67    185.38 o
   1   1  12     1139.57     1154.79     49.08 o
   3   1  12      131.60       67.32     48.33 o
   5   1  12     3764.05     3704.90     95.92 o
   7   1  12       15.62       29.42     89.77 o
   9   1  12     4574.14     4944.34    134.83 o
  11   1  12      104.00        3.26     95.22 o
  13   1  12     3564.79     3523.48    188.98 o
  15   1  12     1137.70      967.33    181.79 o
  17   1  12      875.23      711.60    275.87 o
  19   1  12      194.22      130.74    434.02 o
 -34   2  12     2108.28     1693.27    374.25 o
 -32   2  12    12333.12    12369.37    710.22 o
 -30   2  12    20043.73    20568.86    702.61 o
 -28   2  12    12943.04    13154.42    413.47 o
 -26   2  12    21810.05    22894.18    486.36 o
 -24   2  12    25995.60    26869.37    518.83 o
 -22   2  12    17967.94    19132.68    398.29 o
 -20   2  12    16095.73    17200.03    313.48 o
 -18   2  12    21808.86    22213.32    396.17 o
 -16   2  12    17253.87    17837.71    317.74 o
 -14   2  12    25056.69    25242.53    385.95 o
 -12   2  12    54783.03    56531.25    754.41 o
 -10   2  12    23498.57    24378.66    348.74 o
  -8   2  12    12692.31    13098.78    287.97 o
  -6   2  12    67052.66    70106.02   1179.63 o
  -4   2  12    24934.56    26709.39    512.18 o
  -2   2  12      250.46      342.38     87.04 o
   0   2  12    26798.79    27760.75    574.21 o
   2   2  12    29734.70    29958.83    628.02 o
   4   2  12    16024.53    15729.16    246.58 o
   6   2  12    76865.81    80011.77   1072.30 o
   8   2  12    18818.81    19880.77    318.08 o
  10   2  12     4767.23     4632.34    138.97 o
  12   2  12    39348.77    40071.54    700.84 o
  14   2  12     6948.92     7156.08    254.48 o
  16   2  12     9100.04     8639.66    353.72 o
  18   2  12    20268.63    20172.53    747.89 o
 -33   3  12     7766.09     7487.33    481.52 o
 -31   3  12       13.02      323.14    264.64 o
 -29   3  12      188.76      471.07    255.57 o
 -27   3  12     5981.41     5834.42    335.78 o
 -25   3  12      225.57      466.46    161.65 o
 -23   3  12       37.71       10.28    132.75 o
 -21   3  12     9926.14     9706.49    245.44 o
 -19   3  12      715.19      782.79    105.34 o
 -17   3  12     3499.46     3543.78    116.55 o
 -15   3  12     2619.50     2752.70     98.16 o
 -13   3  12    14439.03    14608.83    230.69 o
 -11   3  12      959.53      974.62     66.65 o
  -9   3  12    25274.57    25191.32    328.48 o
  -7   3  12     4821.03     4990.58    166.33 o
  -5   3  12     5135.05     5347.60    171.07 o
  -3   3  12       70.90       13.59    106.09 o
  -1   3  12     2047.87     2102.81    132.51 o
   1   3  12     8360.66     8521.92    247.28 o
   3   3  12     3483.32     3525.53    166.71 o
   5   3  12     3315.88     3639.00    104.27 o
   7   3  12     1288.88     1348.30     98.39 o
   9   3  12     1134.71     1098.53    164.67 o
  11   3  12     2851.58     2661.36    158.02 o
  13   3  12      219.85      134.28    173.81 o
  15   3  12       48.61      130.79    257.34 o
  17   3  12     4034.93     3972.45    378.53 o
 -32   4  12     3181.01     2727.69    368.96 o
 -30   4  12     4029.57     3475.25    363.41 o
 -28   4  12     2365.10     2260.68    278.84 o
 -26   4  12    14658.68    14631.62    623.41 o
 -24   4  12    12495.04    12370.90    359.77 o
 -22   4  12      927.92      791.36    120.09 o
 -20   4  12     4272.25     4216.11    164.62 o
 -18   4  12    21636.96    23451.78    379.79 o
 -16   4  12    34961.42    36630.96    550.09 o
 -14   4  12    15771.85    17126.12    294.74 o
 -12   4  12     5775.36     5927.02    125.78 o
 -10   4  12       37.63       51.47     54.30 o
  -8   4  12     2147.50     2291.79     71.77 o
  -6   4  12    14552.08    14928.79    351.23 o
  -4   4  12    15778.35    16757.31    379.76 o
  -2   4  12      800.58      880.03    126.60 o
   0   4  12    19076.10    20317.93    435.64 o
   2   4  12    21567.43    22927.87    948.58 o
   4   4  12     9410.15     9342.25    315.49 o
   6   4  12    11199.79    10901.01    202.88 o
   8   4  12      264.36      257.75     96.50 o
  10   4  12     2501.84     2741.79    207.65 o
  12   4  12    29412.95    31579.59   1124.70 o
  14   4  12    17640.91    17772.61    726.05 o
  16   4  12      961.52      977.66    334.26 o
 -29   5  12     3991.53     3671.97    363.79 o
 -27   5  12      890.35      867.63    270.59 o
 -25   5  12     6375.86     6497.05    351.32 o
 -23   5  12     5644.45     5572.35    246.37 o
 -21   5  12     7829.90     8152.24    312.60 o
 -19   5  12     9629.61     9969.71    280.66 o
 -17   5  12     3563.30     3455.43    145.89 o
 -15   5  12     4056.07     4271.48    144.82 o
 -13   5  12     1837.82     2237.71    125.26 o
 -11   5  12       10.92      -29.67     70.77 o
  -9   5  12    29151.48    29852.59    406.68 o
  -7   5  12    28686.49    30123.80    404.57 o
  -5   5  12     5257.63     5520.15    223.23 o
  -3   5  12     8292.63     8658.90    402.80 o
  -1   5  12      381.96      245.00    157.87 o
   1   5  12     2641.57     2818.39    215.00 o
   3   5  12    22906.05    24524.49    864.81 o
   5   5  12     7000.62     7799.14    274.17 o
   7   5  12      399.54      673.90    300.61 o
   9   5  12    17313.61    18306.39    805.95 o
  11   5  12     1514.28     1750.36    325.04 o
  13   5  12      370.14      194.13    382.62 o
 -28   6  12      164.94      283.22    549.22 o
 -26   6  12      497.64      598.91    353.91 o
 -24   6  12     3739.92     3553.95    472.28 o
 -22   6  12       16.91      -91.21    228.81 o
 -20   6  12     2109.96     2317.29    186.04 o
 -18   6  12     3735.44     3780.29    175.02 o
 -16   6  12      438.49      344.36    122.67 o
 -14   6  12     6366.98     6674.48    184.70 o
 -12   6  12     2515.94     2639.46    135.34 o
 -10   6  12      233.05      275.33     94.35 o
  -8   6  12     3261.73     3466.85    121.38 o
  -6   6  12      796.01      859.15     80.79 o
  -4   6  12     1380.23     1319.47     80.53 o
  -2   6  12     3908.35     3740.42    175.86 o
   0   6  12        4.98      120.36     90.69 o
   2   6  12      434.17      414.67    263.31 o
   4   6  12     5415.84     5644.42    435.82 o
   6   6  12      108.58      378.46    333.49 o
   8   6  12     2820.67     2766.44    381.27 o
  10   6  12     1262.80     1450.34    354.04 o
  12   6  12      167.42      570.83    386.51 o
 -23   7  12     2884.16     3073.36    344.01 o
 -21   7  12     6292.01     6249.28    378.87 o
 -19   7  12     5918.62     5882.29    352.56 o
 -17   7  12     9666.61     9870.06    411.77 o
 -15   7  12    11498.61    11972.93    417.09 o
 -13   7  12    12846.39    13912.12    435.49 o
 -11   7  12    26170.55    28346.84    698.29 o
  -9   7  12    14599.61    15386.83    412.20 o
  -7   7  12     3596.01     3842.48    251.71 o
  -5   7  12     7355.81     7184.78    312.91 o
  -3   7  12    24591.64    26608.93   1653.23 o
  -1   7  12    24965.34    27156.58   1134.36 o
   1   7  12     7816.27     7806.07    716.53 o
   3   7  12     5145.88     4983.11    461.22 o
   5   7  12     4818.24     4632.95    500.28 o
   7   7  12     8370.88     7897.97    566.07 o
   9   7  12    11155.63    10792.04    714.94 o
 -18   8  12     1094.48      793.93    433.20 o
 -16   8  12        1.78     -213.76    411.42 o
 -14   8  12     1036.08     1123.73    426.05 o
 -12   8  12        0.12      -88.33    374.83 o
 -10   8  12     4313.90     4377.49    478.61 o
  -8   8  12      189.75      551.45    364.85 o
  -6   8  12      172.19     -141.87    440.98 o
  -4   8  12      525.12      804.08    386.82 o
  -2   8  12      297.15      366.39    373.19 o
   0   8  12      563.61      356.10    463.04 o
   2   8  12     1354.09     1437.93    462.87 o
   4   8  12      144.96      197.31    413.18 o
 -33   1  13      336.68      197.39    334.02 o
 -31   1  13     1056.59     1196.52    251.94 o
 -29   1  13      880.69      834.55    217.87 o
 -27   1  13      605.02      345.23    271.01 o
 -25   1  13    10125.75    10419.15    249.70 o
 -23   1  13      561.17      638.26    105.18 o
 -21   1  13     8448.36     8637.43    208.38 o
 -19   1  13       67.39      -81.27     81.27 o
 -17   1  13     7102.41     7353.61    163.13 o
 -15   1  13       88.21      115.60     60.53 o
 -13   1  13     8026.59     8350.72    145.56 o
 -11   1  13     3018.22     3023.98     79.69 o
  -9   1  13     3212.54     3326.74     75.16 o
  -7   1  13       95.79      117.24     67.63 o
  -5   1  13       95.59       45.81     74.22 o
  -3   1  13    14628.14    14285.02    277.07 o
  -1   1  13      177.83      165.53     93.22 o
   1   1  13      967.32     1057.40     58.89 o
   3   1  13      419.85      425.66     58.64 o
   5   1  13      278.06      197.97     64.37 o
   7   1  13     6367.29     6246.82    152.15 o
   9   1  13        6.55      114.38     89.67 o
  11   1  13      608.19      830.38    124.66 o
  13   1  13     2120.05     2337.24    177.88 o
  15   1  13       20.30      119.55    204.66 o
  17   1  13     1345.93     1574.46    344.47 o
 -34   2  13     1068.15      573.21    332.91 o
 -32   2  13       78.87       41.41    264.17 o
 -30   2  13       77.29     -247.39    247.39 o
 -28   2  13     9156.38     9827.48    371.68 o
 -26   2  13     6210.18     6266.08    225.47 o
 -24   2  13    11210.17    11354.80    321.49 o
 -22   2  13      546.08      488.29    110.59 o
 -20   2  13       73.66       20.71     94.58 o
 -18   2  13     7301.84     7438.80    175.87 o
 -16   2  13      354.70      345.28     71.14 o
 -14   2  13      288.50      320.40     65.37 o
 -12   2  13     3873.28     3729.28     95.48 o
 -10   2  13    15383.08    15217.52    228.07 o
  -8   2  13    13891.44    14198.48    348.97 o
  -6   2  13    13628.72    14083.02    347.19 o
  -4   2  13    13058.40    13764.90    389.01 o
  -2   2  13     4863.83     5095.94    179.17 o
   0   2  13     6205.59     6096.89    201.34 o
   2   2  13    10014.79    10103.68    287.77 o
   4   2  13    24433.53    24888.38    350.15 o
   6   2  13     4930.48     4960.89    121.27 o
   8   2  13     1178.06     1298.52    102.61 o
  10   2  13     2797.74     2800.50    141.82 o
  12   2  13     1436.80     1620.61    170.12 o
  14   2  13       11.69      243.47    254.79 o
  16   2  13     3901.02     3852.38    339.52 o
 -33   3  13      611.30      458.52    327.02 o
 -31   3  13     3482.98     3400.64    363.57 o
 -29   3  13      763.06      687.49    261.21 o
 -27   3  13      481.26      427.04    241.27 o
 -25   3  13    11057.29    11240.98    332.92 o
 -23   3  13     3505.16     4123.71    191.35 o
 -21   3  13     2210.28     2335.46    131.61 o
 -19   3  13      217.54      208.98     97.75 o
 -17   3  13        8.20      -81.87     81.87 o
 -15   3  13     3774.32     4053.06    112.10 o
 -13   3  13    44375.88    46281.35    601.64 o
 -11   3  13    16810.23    17907.42    256.38 o
  -9   3  13     2214.62     2298.38    134.25 o
  -7   3  13     8646.52     8737.54    235.90 o
  -5   3  13        7.78       -5.25    102.82 o
  -3   3  13      363.26      541.72    114.72 o
  -1   3  13    21565.92    23106.79    479.14 o
   1   3  13     5755.52     5624.64    196.91 o
   3   3  13     2354.44     2212.48    153.19 o
   5   3  13    20163.33    20959.01    539.17 o
   7   3  13     5643.56     5633.11    170.80 o
   9   3  13     2072.38     2037.52    147.46 o
  11   3  13      234.37      420.54    230.33 o
  13   3  13      168.14     -128.72    354.66 o
  15   3  13     1984.23     1611.79    356.55 o
 -32   4  13     7846.74     6054.45    568.16 o
 -30   4  13     5112.34     4223.72    366.07 o
 -28   4  13      137.71      231.63    251.15 o
 -26   4  13     6857.56     6734.32    344.25 o
 -24   4  13     6245.00     6031.25    239.07 o
 -22   4  13     4862.30     4972.51    183.13 o
 -20   4  13    16355.64    17344.78    359.79 o
 -18   4  13     6004.59     6106.14    162.48 o
 -16   4  13     3630.78     3806.68    121.37 o
 -14   4  13    10919.95    11875.51    208.25 o
 -12   4  13       15.46      -23.58     67.19 o
 -10   4  13     1397.19     1538.76     58.49 o
  -8   4  13     9291.82     9477.17    277.13 o
  -6   4  13     2713.13     2362.75    147.99 o
  -4   4  13     8373.60     8364.79    259.62 o
  -2   4  13     7195.65     7768.35    252.45 o
   0   4  13     6289.23     6455.74    231.93 o
   2   4  13    11401.25    11520.71    360.10 o
   4   4  13       36.99      122.40    161.06 o
   6   4  13     5546.67     5334.67    649.34 o
   8   4  13     7332.16     8004.08    448.98 o
  10   4  13     1336.35     1356.23    320.61 o
  12   4  13     8062.49     7433.60    452.67 o
  14   4  13     3296.73     2823.53    342.16 o
 -29   5  13      307.92      689.69    300.33 o
 -27   5  13     2777.40     2907.73    301.97 o
 -25   5  13     3756.00     3722.99    286.83 o
 -23   5  13      108.52      275.55    160.80 o
 -21   5  13      955.28      864.37    141.95 o
 -19   5  13    20158.21    20790.49    460.01 o
 -17   5  13    16222.19    18023.51    381.07 o
 -15   5  13     2496.97     2670.31    126.23 o
 -13   5  13     2101.90     2439.10    100.80 o
 -11   5  13      132.36      130.34     69.13 o
  -9   5  13       41.89      154.65     70.99 o
  -7   5  13    35376.46    38568.48    787.87 o
  -5   5  13    15564.96    15754.84    457.96 o
  -3   5  13     2605.24     2414.83    199.40 o
  -1   5  13    29209.08    31032.68    763.51 o
   1   5  13     5703.48     5677.13    378.42 o
   3   5  13      378.16      253.29    370.26 o
   5   5  13     5687.58     6120.60    433.10 o
   7   5  13      477.81      330.03    304.36 o
   9   5  13     2548.65     2722.46    359.19 o
  11   5  13    18832.56    18761.04    837.62 o
  13   5  13     3551.95     3066.20    476.05 o
 -26   6  13      236.11        6.13    374.37 o
 -24   6  13     3056.70     2910.25    314.14 o
 -22   6  13     2479.54     2323.50    273.66 o
 -20   6  13     8409.54     8868.03    414.69 o
 -18   6  13     8618.09     8762.65    292.49 o
 -16   6  13      409.80      560.83    154.49 o
 -14   6  13     6944.15     7506.02    268.58 o
 -12   6  13    13972.38    14687.39    339.95 o
 -10   6  13      254.57      447.73    101.65 o
  -8   6  13      116.47       87.37     83.99 o
  -6   6  13     3806.13     3821.24    135.23 o
  -4   6  13     2590.92     3042.11    325.82 o
  -2   6  13    11375.63    11579.64    634.80 o
   0   6  13     6025.02     6072.53    471.22 o
   2   6  13     2901.49     3246.35    485.62 o
   4   6  13     3989.00     3731.64    371.81 o
   6   6  13    11271.38    12429.88    700.71 o
   8   6  13     3223.53     3562.28    616.95 o
  10   6  13     8557.18     8477.03    644.15 o
 -23   7  13     1032.04      712.69    361.74 o
 -21   7  13       41.65     -317.53    317.53 o
 -19   7  13     6244.23     6410.88    408.98 o
 -17   7  13      358.83      688.49    280.82 o
 -15   7  13     7157.80     7569.87    391.46 o
 -13   7  13     3187.08     3468.43    293.04 o
 -11   7  13      153.96     -251.56    369.48 o
  -9   7  13     3733.93     3984.78    435.54 o
  -7   7  13     6594.58     6030.32    509.09 o
  -5   7  13     1605.75     1269.50    371.26 o
  -3   7  13     2179.92     1986.36    362.37 o
  -1   7  13     2457.30     2828.78    695.15 o
   1   7  13     4828.32     4101.04    433.23 o
   3   7  13     1254.65      910.04    379.24 o
   5   7  13      139.27      304.35    479.56 o
   7   7  13     5833.29     4654.81    505.72 o
 -16   8  13       12.17      -92.63    474.19 o
 -14   8  13       46.56      285.58    415.00 o
 -12   8  13      257.15      346.93    401.45 o
 -10   8  13      833.42      443.79    403.35 o
  -8   8  13     3123.03     3510.74    523.39 o
  -6   8  13     5428.08     5774.23    523.21 o
  -4   8  13      900.39      968.52    455.05 o
  -2   8  13      112.33      240.56    459.91 o
   0   8  13     3310.06     3604.86    851.72 o
 -34   0  14      544.82      700.11    584.07 o
 -32   0  14     4513.71     4578.32    490.14 o
 -30   0  14      139.20      332.24    362.61 o
 -28   0  14      342.15     -302.96    370.26 o
 -26   0  14      392.14       83.45    221.33 o
 -24   0  14       11.26       17.12    158.76 o
 -22   0  14      599.32      644.16    125.45 o
 -20   0  14     5987.15     5645.28    203.81 o
 -18   0  14    11094.56    11267.18    302.32 o
 -16   0  14     6696.69     6496.35    196.28 o
 -14   0  14    10316.66    10559.62    265.28 o
 -12   0  14       97.22      185.40     81.04 o
 -10   0  14       97.22       72.09     74.69 o
  -8   0  14    10024.69    10628.81    223.35 o
  -6   0  14     2455.03     2769.38     99.08 o
  -4   0  14      400.80      273.54     65.88 o
  -2   0  14     7017.81     6885.14    211.74 o
   0   0  14     4573.78     4598.97    149.18 o
   2   0  14     3934.15     4079.72    145.58 o
   4   0  14      298.06      258.16     98.14 o
   6   0  14      390.19      419.34    111.73 o
   8   0  14    14860.08    14792.98    540.72 o
  10   0  14       60.40      125.03    166.80 o
  12   0  14     3999.45     3986.07    314.60 o
  14   0  14       43.86      200.39    384.71 o
 -33   1  14     5285.45     4602.15    454.87 o
 -31   1  14     9992.12     9850.10    507.04 o
 -29   1  14    19599.46    20981.22    687.22 o
 -27   1  14    46167.34    51429.48   1136.74 o
 -25   1  14    15525.06    16172.68    350.34 o
 -23   1  14      422.85      513.54    110.55 o
 -21   1  14    15131.54    16245.75    307.08 o
 -19   1  14    22846.89    24541.96    415.47 o
 -17   1  14    38081.42    40695.50    594.97 o
 -15   1  14    26202.57    28175.66    401.94 o
 -13   1  14    33665.28    35212.93    453.88 o
 -11   1  14    16211.13    17207.02    237.05 o
  -9   1  14    34222.13    36243.03    436.11 o
  -7   1  14    33501.21    34555.96    567.37 o
  -5   1  14     7998.05     8483.51    208.46 o
  -3   1  14    60909.30    63451.92   1221.37 o
  -1   1  14    82120.51    85011.88   1659.42 o
   1   1  14    39427.31    39880.01    840.75 o
   3   1  14    37143.52    39276.50    517.78 o
   5   1  14    16314.80    16591.62    288.28 o
   7   1  14     5556.24     5388.88    150.07 o
   9   1  14    25858.65    27291.08    560.93 o
  11   1  14    19170.64    19802.04    545.36 o
  13   1  14     7205.23     7011.39    376.30 o
  15   1  14     5224.78     5348.22    455.72 o
 -34   2  14      342.14      204.46    327.92 o
 -32   2  14      118.83      -24.06    294.31 o
 -30   2  14      116.16      -86.97    256.34 o
 -28   2  14      414.84      192.88    184.08 o
 -26   2  14     1553.10     1524.84    171.94 o
 -24   2  14       66.16       55.95    123.87 o
 -22   2  14     1529.62     1626.36    130.27 o
 -20   2  14     4607.64     4365.51    147.30 o
 -18   2  14      459.12      612.59     91.44 o
 -16   2  14     8374.77     8361.52    180.28 o
 -14   2  14     1184.68     1196.22     75.32 o
 -12   2  14     3736.48     3999.47     96.40 o
 -10   2  14     1120.53     1185.68    123.72 o
  -8   2  14     3695.59     3650.98    164.91 o
  -6   2  14    19702.17    20682.00    465.77 o
  -4   2  14    12967.92    12987.43    331.67 o
  -2   2  14     2903.04     2875.16    146.81 o
   0   2  14      501.85      594.15    120.04 o
   2   2  14       83.81       49.64    117.48 o
   4   2  14     1858.24     1903.54    153.09 o
   6   2  14        1.31       32.36     69.95 o
   8   2  14      728.88      581.99    127.84 o
  10   2  14      113.47      293.09    194.83 o
  12   2  14     1194.09     1157.23    259.96 o
  14   2  14      633.33      267.26    297.00 o
 -33   3  14    17463.34    13937.79   1248.35 o
 -31   3  14     6241.79     5784.35    351.05 o
 -29   3  14     1667.77     1355.68    284.85 o
 -27   3  14    10070.99    10134.78    408.07 o
 -25   3  14     6194.28     6091.62    254.86 o
 -23   3  14    17703.54    19433.75    459.57 o
 -21   3  14    27317.48    29886.36    510.80 o
 -19   3  14     5737.99     5882.83    174.33 o
 -17   3  14     2324.55     2536.16    108.61 o
 -15   3  14     8158.13     8426.32    176.14 o
 -13   3  14     7312.67     7777.80    161.76 o
 -11   3  14    26311.34    28451.18    579.45 o
  -9   3  14    19655.04    20904.42    493.69 o
  -7   3  14    23539.61    24949.72    511.96 o
  -5   3  14    31071.28    33777.48    718.92 o
  -3   3  14    19317.32    20975.43    483.80 o
  -1   3  14    29927.28    31090.26    779.81 o
   1   3  14     2469.73     2591.06    175.56 o
   3   3  14     3707.06     3934.73    203.09 o
   5   3  14    40497.52    42576.30   1257.03 o
   7   3  14    22463.63    22591.19    675.08 o
   9   3  14     8610.73     8687.38    437.41 o
  11   3  14    10207.57    10364.19    480.08 o
  13   3  14      496.95      462.64    281.41 o
 -30   4  14     1785.90     1525.42    308.33 o
 -28   4  14      776.42      815.14    269.79 o
 -26   4  14      388.87      599.59    220.19 o
 -24   4  14     8168.33     8342.26    272.83 o
 -22   4  14     2295.46     2460.12    197.35 o
 -20   4  14     2306.00     2605.25    143.42 o
 -18   4  14      306.49      316.19     97.96 o
 -16   4  14    12392.70    13171.21    254.11 o
 -14   4  14    23775.96    24384.74    359.21 o
 -12   4  14    22161.79    24181.54    336.61 o
 -10   4  14     1837.71     1801.31    160.19 o
  -8   4  14     5388.04     5728.89    219.93 o
  -6   4  14     1602.42     1637.40    163.40 o
  -4   4  14     7057.04     7726.13    357.66 o
  -2   4  14     6586.87     6740.37    268.37 o
   0   4  14     5828.11     5860.06    253.49 o
   2   4  14     6046.43     5935.65    268.12 o
   4   4  14     2871.97     2779.46    221.63 o
   6   4  14     3019.03     2975.96    334.11 o
   8   4  14      263.61      274.22    281.75 o
  10   4  14      999.17     1051.87    285.76 o
  12   4  14      955.84      819.88    313.56 o
 -29   5  14      201.92      323.29    296.84 o
 -27   5  14      965.04     1341.15    293.02 o
 -25   5  14     1363.65     1228.40    276.64 o
 -23   5  14     3371.59     3278.68    272.69 o
 -21   5  14     9523.65     9457.52    326.97 o
 -19   5  14     9727.34    10390.24    280.16 o
 -17   5  14       91.92       60.03    113.96 o
 -15   5  14     3426.86     3284.54    127.45 o
 -13   5  14     8649.73     9022.67    185.26 o
 -11   5  14       85.36      148.02     62.16 o
  -9   5  14     2413.85     2605.80    306.20 o
  -7   5  14     6761.64     6729.42    286.67 o
  -5   5  14     1973.53     1913.83    209.26 o
  -3   5  14    17979.86    19016.88    777.71 o
  -1   5  14     6704.65     6805.52    433.67 o
   1   5  14        2.64      241.73    273.31 o
   3   5  14     8326.48     8477.50    509.01 o
   5   5  14     6326.70     6434.78    475.01 o
   7   5  14     3930.20     4142.10    432.87 o
   9   5  14     4657.45     4685.25    433.28 o
  11   5  14      587.97      391.93    359.78 o
 -26   6  14     7065.91     5865.26    455.93 o
 -24   6  14     7199.47     6389.42    359.50 o
 -22   6  14     1900.82     2038.74    254.88 o
 -20   6  14     5757.27     6029.37    305.95 o
 -18   6  14     8142.78     8478.71    324.51 o
 -16   6  14     6029.43     6709.67    446.89 o
 -14   6  14    14218.32    14867.90    404.03 o
 -12   6  14     8160.65     8862.12    386.65 o
 -10   6  14     7217.04     7361.98    509.62 o
  -8   6  14    15590.58    15477.94    731.48 o
  -6   6  14    14994.25    15561.83    854.12 o
  -4   6  14    10577.91    10685.57    548.71 o
  -2   6  14     7564.85     8871.81    499.43 o
   0   6  14     1301.24     1589.28    357.53 o
   2   6  14     4491.81     4171.23    428.36 o
   4   6  14     7154.80     7431.15    550.09 o
   6   6  14     4931.83     4277.47    518.96 o
   8   6  14     8096.30     7819.88    631.01 o
 -21   7  14       21.65       90.36    409.24 o
 -19   7  14      343.50      249.76    439.92 o
 -17   7  14     1781.73     2164.30    407.01 o
 -15   7  14     1505.20     1148.58    446.41 o
 -13   7  14      645.84      687.06    407.78 o
 -11   7  14       74.53      283.15    348.84 o
  -9   7  14     1290.40      843.07    387.45 o
  -7   7  14      156.88      233.62    319.15 o
  -5   7  14        7.40     -319.66    323.26 o
  -3   7  14       10.63       76.92    357.18 o
  -1   7  14     5505.20     6293.60    559.38 o
   1   7  14     2745.98     3207.41    474.31 o
   3   7  14      496.76      146.27    424.82 o
 -16   8  14    16017.98    11814.37   1228.14 o
 -14   8  14     2738.78     2811.12    486.43 o
 -12   8  14     3245.59     3222.59    490.86 o
 -10   8  14    13148.79    11914.87   1023.32 o
  -8   8  14    14886.49    13476.01    801.70 o
  -6   8  14    24188.82    23319.82   1242.90 o
  -4   8  14     8006.35     7493.90    621.51 o
  -2   8  14     2167.71     2233.77    465.31 o
 -33   1  15     2835.18     2064.02    357.40 o
 -31   1  15     1549.24     1218.82    286.84 o
 -29   1  15     1052.18     1127.79    245.21 o
 -27   1  15      580.13      291.54    184.41 o
 -25   1  15      225.79      138.38    162.22 o
 -23   1  15     1675.48     1824.31    129.65 o
 -21   1  15        3.96       60.10     98.36 o
 -19   1  15      133.34      132.11     87.37 o
 -17   1  15     3119.25     3254.40    109.15 o
 -15   1  15      732.84      628.62     72.69 o
 -13   1  15    11300.65    11649.79    188.60 o
 -11   1  15     3866.77     3854.55     88.55 o
  -9   1  15      797.77      804.58     95.97 o
  -7   1  15    11322.30    12197.92    258.49 o
  -5   1  15     1947.43     2102.66    110.94 o
  -3   1  15     3613.10     3764.08    141.02 o
  -1   1  15      295.02      387.93     96.72 o
   1   1  15     3133.29     3382.74    150.72 o
   3   1  15     1073.66     1088.63     70.08 o
   5   1  15     3719.30     3705.20    124.19 o
   7   1  15      115.45      159.79    126.57 o
   9   1  15     4249.62     4022.23    277.36 o
  11   1  15     1681.51     1376.74    246.09 o
  13   1  15        5.99     -183.25    626.90 o
 -32   2  15     1278.46      788.75    295.52 o
 -30   2  15     2632.47     2621.32    302.67 o
 -28   2  15     9695.26     9815.79    379.59 o
 -26   2  15     2674.77     2521.69    185.42 o
 -24   2  15     1515.86     1658.08    149.73 o
 -22   2  15       81.49      209.48    104.96 o
 -20   2  15     7678.63     8418.03    201.31 o
 -18   2  15     1308.92     1339.33    101.71 o
 -16   2  15    13293.95    13962.31    250.23 o
 -14   2  15     2864.82     3054.61     96.68 o
 -12   2  15      200.81      212.13     46.85 o
 -10   2  15    15258.23    15330.24    388.82 o
  -8   2  15       14.58      131.94    113.36 o
  -6   2  15      546.79      595.89    133.84 o
  -4   2  15     5081.97     5252.30    239.16 o
  -2   2  15     4852.40     5128.01    199.98 o
   0   2  15     9709.17    10094.91    328.28 o
   2   2  15     5220.70     5211.80    227.14 o
   4   2  15     3516.74     3882.55    336.82 o
   6   2  15      510.64      383.72    154.29 o
   8   2  15     5313.88     5186.82    359.39 o
  10   2  15     7117.13     7104.61    393.26 o
  12   2  15     4715.75     4092.52    333.85 o
 -31   3  15     2780.38     2851.73    347.41 o
 -29   3  15     2056.10     1977.68    274.02 o
 -27   3  15     4719.17     4620.26    319.75 o
 -25   3  15     2042.49     2078.50    189.49 o
 -23   3  15      306.37      232.59    147.41 o
 -21   3  15     5801.62     6251.09    210.62 o
 -19   3  15      322.31      338.98    102.62 o
 -17   3  15     2768.50     3009.17    115.94 o
 -15   3  15    15751.74    17128.04    287.96 o
 -13   3  15     4367.93     4421.30    106.45 o
 -11   3  15      665.21      486.25    172.94 o
  -9   3  15     2862.00     2564.04    181.62 o
  -7   3  15     2300.88     2310.70    164.16 o
  -5   3  15     8802.34     9520.00    302.46 o
  -3   3  15    28326.54    30180.88    703.78 o
  -1   3  15     3187.67     2855.62    190.02 o
   1   3  15     1178.46     1103.09    158.35 o
   3   3  15     8976.48     8859.49    339.42 o
   5   3  15     5164.85     4501.16    348.24 o
   7   3  15      760.39     1088.01    255.30 o
   9   3  15      890.96      794.37    288.68 o
  11   3  15     2026.70     2243.39    383.25 o
  13   3  15     4011.35     3180.60    518.20 o
 -30   4  15     1157.09      495.66    290.97 o
 -28   4  15     2347.42     2032.74    291.09 o
 -26   4  15      449.30        3.38    245.58 o
 -24   4  15     3325.30     3123.18    224.43 o
 -22   4  15     6728.64     7063.92    286.94 o
 -20   4  15     4090.49     4287.09    191.96 o
 -18   4  15     8768.54     9660.29    238.59 o
 -16   4  15     4478.98     4614.61    130.71 o
 -14   4  15     5086.00     5167.17    128.04 o
 -12   4  15     7558.97     7760.57    270.66 o
 -10   4  15     3073.27     2891.76    180.78 o
  -8   4  15     7931.48     7871.22    288.17 o
  -6   4  15     5874.46     5662.50    263.53 o
  -4   4  15     2396.32     2237.05    192.83 o
  -2   4  15    12984.28    12919.34    407.17 o
   0   4  15     1675.77     1501.90    195.14 o
   2   4  15     1525.68     1782.19    210.80 o
   4   4  15    12860.74    13836.37    656.35 o
   6   4  15       23.78     -114.85    311.98 o
   8   4  15      228.81     -269.54    269.54 o
  10   4  15    10442.99     9838.03    529.12 o
 -29   5  15     2103.91     2768.76    517.54 o
 -27   5  15    11033.29     9950.83    714.89 o
 -25   5  15      110.25     -100.42    229.30 o
 -23   5  15      269.68      230.24    220.93 o
 -21   5  15    10953.17    10666.86    408.24 o
 -19   5  15     2154.57     1988.45    183.43 o
 -17   5  15      430.15      521.94    150.87 o
 -15   5  15     8989.84     8912.52    278.25 o
 -13   5  15      481.60      563.62    102.76 o
 -11   5  15     2127.09     2148.42    291.20 o
  -9   5  15    22961.22    24498.91   1016.32 o
  -7   5  15     3468.81     3481.45    366.44 o
  -5   5  15     1487.78     1654.44    298.83 o
  -3   5  15     8991.00     9053.37    502.56 o
  -1   5  15     2796.60     2728.13    303.43 o
   1   5  15     7835.73     8466.98    517.17 o
   3   5  15     9794.15     9837.22    553.59 o
   5   5  15     1004.66      750.29    296.47 o
   7   5  15     3644.64     3579.10    442.82 o
   9   5  15     6281.19     5239.65    528.63 o
 -26   6  15     5335.27     4489.85    585.94 o
 -24   6  15     6436.47     5063.10    562.26 o
 -22   6  15    16016.94    14558.18   1098.32 o
 -20   6  15     2648.67     2490.39    698.92 o
 -18   6  15     5491.80     5322.90    478.90 o
 -16   6  15     3156.51     2836.39    436.10 o
 -14   6  15     9547.59    10115.27    649.24 o
 -12   6  15     2571.36     2424.52    614.77 o
 -10   6  15     9814.31    10397.40    581.19 o
  -8   6  15     7073.41     7036.20    483.73 o
  -6   6  15     2939.88     3104.22    450.78 o
  -4   6  15     4769.65     4767.36    417.46 o
  -2   6  15       25.91      195.49    874.45 o
   0   6  15       11.19      370.71    302.23 o
   2   6  15     9444.38     9169.17    617.94 o
   4   6  15    15917.86    15281.75    808.87 o
   6   6  15     1638.37     1897.50    467.09 o
 -21   7  15      710.47      414.40    564.25 o
 -19   7  15      862.47     -135.95    393.93 o
 -17   7  15        7.90      240.57    409.92 o
 -15   7  15       83.37      -79.60    541.17 o
 -13   7  15     1075.84      851.39    362.05 o
 -11   7  15     1081.39     1275.62    384.88 o
  -9   7  15     9241.72     8690.01    614.92 o
  -7   7  15     7948.38     6899.90    592.59 o
  -5   7  15      162.59      585.80    346.65 o
  -3   7  15     1811.66     1573.85    453.28 o
  -1   7  15     2960.23     2745.89    486.76 o
   1   7  15      251.01      806.20    439.32 o
 -10   8  15     3532.46     3287.44    633.04 o
 -32   0  16     8772.91     7459.26    673.32 o
 -30   0  16     4158.48     3833.82    472.13 o
 -28   0  16      916.89     1207.29    324.28 o
 -26   0  16     6445.55     7457.96    466.73 o
 -24   0  16    28192.17    29864.93    845.82 o
 -22   0  16    17764.63    18565.49    498.60 o
 -20   0  16    32193.46    34390.59    739.59 o
 -18   0  16    25148.18    27025.05    549.29 o
 -16   0  16    74198.70    79850.81   1402.98 o
 -14   0  16    47640.60    51701.70    901.02 o
 -12   0  16      269.50      300.22     95.04 o
 -10   0  16    16223.19    17235.80    337.91 o
  -8   0  16    60544.71    64401.18   1061.76 o
  -6   0  16    47369.46    50773.96    848.67 o
  -4   0  16    72457.59    77711.43   1263.76 o
  -2   0  16    37447.13    39131.04    704.43 o
   0   0  16      165.64      237.17     88.95 o
   2   0  16    27350.38    27900.95    627.48 o
   4   0  16    17701.12    17498.29    576.95 o
   6   0  16     1399.21     1229.48    247.47 o
   8   0  16    33030.28    36398.72   2181.99 o
 -33   1  16     1129.85     1279.93    340.25 o
 -31   1  16       19.78       47.31    264.69 o
 -29   1  16     1079.12      970.71    256.99 o
 -27   1  16      247.13      221.59    231.82 o
 -25   1  16     9378.42     9397.21    317.66 o
 -23   1  16       60.38      160.16    119.67 o
 -21   1  16      345.96      472.36    110.48 o
 -19   1  16     1562.16     1572.65    107.76 o
 -17   1  16     4680.42     4823.60    130.07 o
 -15   1  16     4877.96     5073.98    120.72 o
 -13   1  16    14276.56    15035.01    220.92 o
 -11   1  16      159.12      114.65     51.67 o
  -9   1  16     1280.24     1264.56    112.26 o
  -7   1  16      168.75      259.06     93.97 o
  -5   1  16     3314.35     3067.47    135.69 o
  -3   1  16       76.03       98.27     95.13 o
  -1   1  16      372.81      258.60    106.49 o
   1   1  16      628.71      539.60    118.35 o
   3   1  16     1597.35     1407.08    135.34 o
   5   1  16      406.15      446.78    185.37 o
   7   1  16      945.75      636.44    258.97 o
   9   1  16     1864.58     1715.76    324.04 o
  11   1  16        6.64     -306.48    545.46 o
 -32   2  16     3053.11     2454.10    324.94 o
 -30   2  16     3749.01     3287.63    318.35 o
 -28   2  16    26927.73    27208.46    719.21 o
 -26   2  16    11105.10    10786.05    364.93 o
 -24   2  16    10813.37    10656.73    354.52 o
 -22   2  16    21149.79    22447.98    409.86 o
 -20   2  16     1389.58     1573.22    116.61 o
 -18   2  16     7227.02     7795.11    185.54 o
 -16   2  16    35807.13    38034.21    562.19 o
 -14   2  16    19177.29    19963.86    308.02 o
 -12   2  16    31821.22    33017.92    751.20 o
 -10   2  16    54233.15    57979.25   1179.64 o
  -8   2  16    19716.04    20689.21    500.83 o
  -6   2  16    19397.56    20733.59    503.01 o
  -4   2  16    27271.74    28466.96    623.91 o
  -2   2  16    12021.11    12083.30    334.25 o
   0   2  16    13721.57    14346.83    397.40 o
   2   2  16    18557.25    18850.32    490.52 o
   4   2  16    11454.74    11705.34    406.50 o
   6   2  16     5131.19     5240.36    319.21 o
   8   2  16     3540.81     3674.98    288.65 o
  10   2  16     8718.85     7566.57    525.18 o
 -31   3  16      820.46      922.11    303.88 o
 -29   3  16      202.76     -203.15    256.94 o
 -27   3  16      197.65      400.12    229.42 o
 -25   3  16      276.85      495.84    186.50 o
 -23   3  16     1964.74     1921.22    157.95 o
 -21   3  16     9124.43     9766.62    260.58 o
 -19   3  16     6577.81     6594.29    186.37 o
 -17   3  16     2546.58     2493.27    109.79 o
 -15   3  16     1380.79     1354.71     88.70 o
 -13   3  16     3052.39     2902.52    193.17 o
 -11   3  16     6731.86     7451.87    278.10 o
  -9   3  16       70.04      187.39    144.44 o
  -7   3  16      771.97      937.03    150.00 o
  -5   3  16      257.45      246.03    137.79 o
  -3   3  16       84.56      -84.73    154.88 o
  -1   3  16    13988.05    13718.51    438.17 o
   1   3  16     2469.82     2398.14    259.94 o
   3   3  16     9154.51     8582.92    319.81 o
   5   3  16     1741.87     1844.08    314.17 o
   7   3  16     1041.40     1043.76    265.55 o
   9   3  16      314.55      135.07    282.46 o
  11   3  16     7010.97     5265.80    698.17 o
 -30   4  16     3823.75     3452.14    808.69 o
 -28   4  16     8296.05     7849.24    413.77 o
 -26   4  16     4201.84     4208.00    302.08 o
 -24   4  16     4907.34     4789.15    320.18 o
 -22   4  16    10081.10    10050.10    389.27 o
 -20   4  16     1561.05     1924.71    188.62 o
 -18   4  16     3023.48     3087.42    193.29 o
 -16   4  16     9575.12    10244.60    240.83 o
 -14   4  16     6850.65     6955.22    268.19 o
 -12   4  16    21203.50    20595.15    574.32 o
 -10   4  16    29272.43    29383.32    750.52 o
  -8   4  16     6325.28     5839.16    262.71 o
  -6   4  16        9.96      304.12    201.63 o
  -4   4  16     4535.71     4351.63    274.14 o
  -2   4  16     8961.88     8773.93    346.59 o
   0   4  16    21548.49    21601.97    868.80 o
   2   4  16    13044.18    12213.70    862.98 o
   4   4  16      680.22     1039.39    303.78 o
   6   4  16      266.28      136.07    265.19 o
   8   4  16     3506.49     3299.96    351.35 o
 -27   5  16      101.26       86.07    440.22 o
 -25   5  16     5666.37     5057.70    386.86 o
 -23   5  16     1016.66      790.00    291.41 o
 -21   5  16    14462.02    14734.41   1027.67 o
 -19   5  16    27832.25    29819.56    893.46 o
 -17   5  16      753.92      992.15    454.41 o
 -15   5  16      300.53      596.44    323.01 o
 -13   5  16    10170.24     9931.11    529.60 o
 -11   5  16     2735.04     2120.15    333.25 o
  -9   5  16     9684.35    10566.90    748.39 o
  -7   5  16     3884.36     3860.40    390.64 o
  -5   5  16      843.07      562.66    294.07 o
  -3   5  16    11531.46    11534.56    635.11 o
  -1   5  16     5176.49     5133.49    424.43 o
   1   5  16     1358.81     1236.13    312.19 o
   3   5  16     1466.45     1310.03    376.87 o
   5   5  16      549.83      589.71    342.40 o
   7   5  16     9096.19     7760.97    582.65 o
 -24   6  16     2835.94     2838.90    875.80 o
 -22   6  16      309.77      167.34    399.49 o
 -20   6  16      468.68      447.08    389.70 o
 -18   6  16     1676.17     1064.93    380.57 o
 -16   6  16      584.28      -25.31    563.71 o
 -14   6  16     5705.30     5976.99    491.33 o
 -12   6  16      394.76      348.04    372.03 o
 -10   6  16      287.64       25.57    538.51 o
  -8   6  16     4888.08     4685.79    657.83 o
  -6   6  16      248.30      404.44    335.26 o
  -4   6  16     5830.65     4995.90    442.38 o
  -2   6  16     1953.22     1290.99    390.89 o
   0   6  16      163.11      206.97    396.53 o
   2   6  16     4434.73     4197.91    532.33 o
   4   6  16      527.49      477.23    434.26 o
 -19   7  16     3405.99     1985.79    481.06 o
 -17   7  16     7264.58     5202.93    550.84 o
 -15   7  16    14198.69    12540.67    952.07 o
 -13   7  16    19208.58    17334.57   1992.79 o
 -11   7  16     5971.64     6081.29    746.90 o
  -9   7  16     7812.99     7650.19    567.95 o
  -7   7  16     7484.81     7046.44    637.59 o
  -5   7  16     4991.48     5151.46    506.45 o
  -3   7  16     5940.20     5482.93    562.23 o
 -33   1  17      162.60      396.96    333.12 o
 -31   1  17      772.92      937.43    259.96 o
 -29   1  17     1251.49     1010.30    275.99 o
 -27   1  17     2035.96     2107.01    234.76 o
 -25   1  17     5796.37     5590.84    291.69 o
 -23   1  17     2787.98     2669.57    147.66 o
 -21   1  17     1426.46     1487.71    123.74 o
 -19   1  17       71.12        9.09    100.49 o
 -17   1  17      261.84      309.71     88.28 o
 -15   1  17      525.18      692.77     81.05 o
 -13   1  17     2448.92     2427.43     85.70 o
 -11   1  17        7.29       66.19    108.35 o
  -9   1  17    10623.75    10847.36    340.41 o
  -7   1  17      498.67      549.26    103.66 o
  -5   1  17     7004.38     7188.13    207.28 o
  -3   1  17       42.10      -25.48    107.07 o
  -1   1  17     5276.80     5140.76    229.40 o
   1   1  17     2114.99     2046.97    185.62 o
   3   1  17      372.41      437.00    189.52 o
   5   1  17     1714.27     1522.42    274.60 o
   7   1  17     3753.56     2822.84    692.58 o
   9   1  17      159.27       72.87    578.69 o
 -32   2  17      346.25      155.68    317.53 o
 -30   2  17     1453.19     1299.97    295.93 o
 -28   2  17      421.71      567.34    233.61 o
 -26   2  17      623.74      589.31    197.75 o
 -24   2  17     5611.41     5468.12    234.12 o
 -22   2  17     8283.15     8284.58    209.29 o
 -20   2  17     3229.59     3136.08    152.95 o
 -18   2  17     1290.36     1367.86    104.27 o
 -16   2  17     2182.36     2151.94     96.81 o
 -14   2  17      613.86      609.82    100.32 o
 -12   2  17    25943.04    26469.20    634.35 o
 -10   2  17    15915.12    16549.33    400.15 o
  -8   2  17     3090.29     3101.91    192.15 o
  -6   2  17     3760.23     3499.01    186.73 o
  -4   2  17      568.12      510.79    130.47 o
  -2   2  17     3088.43     2874.91    205.48 o
   0   2  17      213.36      212.87    149.12 o
   2   2  17       23.08      186.23    190.46 o
   4   2  17     4179.75     3235.45    273.20 o
   6   2  17     5972.58     6120.54    472.20 o
   8   2  17     5829.65     5165.48    736.70 o
 -31   3  17       39.03      811.22   1131.30 o
 -29   3  17     3841.43     3050.39    301.22 o
 -27   3  17      806.84      935.84    240.80 o
 -25   3  17     3713.10     3507.16    266.31 o
 -23   3  17     4733.18     4755.75    254.92 o
 -21   3  17     1071.73      953.92    180.57 o
 -19   3  17      668.52      734.13    120.43 o
 -17   3  17     5219.74     5097.20    186.51 o
 -15   3  17     2807.64     3004.76    212.48 o
 -13   3  17     3947.96     3684.92    233.13 o
 -11   3  17     3619.75     3771.89    213.36 o
  -9   3  17     7067.14     6785.01    277.92 o
  -7   3  17     4301.12     4235.50    219.43 o
  -5   3  17     4846.42     5054.12    240.22 o
  -3   3  17      246.16      375.05    161.52 o
  -1   3  17      817.14      620.55    184.32 o
   1   3  17     3047.60     2841.97    231.47 o
   3   3  17    12062.22    11415.33    495.03 o
   5   3  17     5179.42     4258.79    353.88 o
   7   3  17     1652.77     1221.91    285.53 o
 -28   4  17     1816.08     1821.62    349.64 o
 -26   4  17     1880.13     2320.45    425.16 o
 -24   4  17     1682.72     1392.40    339.56 o
 -22   4  17     6271.57     6362.31    381.70 o
 -20   4  17     2927.44     3078.00    276.50 o
 -18   4  17     3819.81     3874.39    260.19 o
 -16   4  17    10335.96    10079.28    559.63 o
 -14   4  17     2543.32     2339.68    327.99 o
 -12   4  17     5250.02     4985.28    274.46 o
 -10   4  17     8770.97     8304.87    335.24 o
  -8   4  17        6.26      118.56    187.92 o
  -6   4  17     9440.61     8609.68    358.66 o
  -4   4  17    23152.10    22541.22    628.92 o
  -2   4  17      771.68      678.10    217.16 o
   0   4  17     5307.06     4807.21    388.94 o
   2   4  17     6515.91     6366.80    480.55 o
   4   4  17      459.52      511.47    274.18 o
   6   4  17     2892.52     2235.54    359.66 o
 -27   5  17        4.22      420.47    559.39 o
 -25   5  17       37.85     -200.25    409.39 o
 -23   5  17     7325.85     6228.27    542.25 o
 -21   5  17     4133.35     3332.35    439.77 o
 -19   5  17     8665.62     7950.73    669.39 o
 -17   5  17     6839.96     6692.30    485.34 o
 -15   5  17      235.77      336.21    453.31 o
 -13   5  17     1469.78     1217.23    347.28 o
 -11   5  17     7415.25     6971.02    850.58 o
  -9   5  17      896.58      208.47    282.75 o
  -7   5  17       93.23      357.68    312.82 o
  -5   5  17     5181.95     5278.93    425.65 o
  -3   5  17    10224.42     9712.28    569.39 o
  -1   5  17     6843.78     6792.84    513.09 o
   1   5  17     2522.84     2226.81    658.17 o
   3   5  17      656.41     1029.21    382.63 o
 -22   6  17      551.01      284.14    418.24 o
 -20   6  17     2345.31     2035.99    567.04 o
 -18   6  17    10236.27     8451.41   1475.77 o
 -16   6  17    21051.14    19843.04   1019.10 o
 -14   6  17     6694.58     5676.43    522.54 o
 -12   6  17     9444.98     8276.40    614.15 o
 -10   6  17      349.03      391.47    376.11 o
  -8   6  17      112.88       25.96    571.18 o
  -6   6  17     5351.69     4664.08    448.82 o
  -4   6  17     5608.95     5341.28    529.31 o
  -2   6  17     3931.97     2920.40    428.26 o
   0   6  17     3001.35     2765.89    421.70 o
 -15   7  17     2398.58     1902.68   1110.50 o
 -13   7  17      512.50      -43.79    410.90 o
 -11   7  17     9178.94     7200.92    636.13 o
  -9   7  17     1473.10     1095.15    422.58 o
  -7   7  17     2401.11     1978.12    493.66 o
 -32   0  18     4876.10     3949.01    531.22 o
 -30   0  18     1757.15     1872.40    412.62 o
 -28   0  18      379.36      715.38    522.98 o
 -26   0  18       74.58      250.91    313.02 o
 -24   0  18     3030.33     3130.61    226.70 o
 -22   0  18     1920.72     1924.19    213.11 o
 -20   0  18     9231.98     9655.44    391.61 o
 -18   0  18     1113.48     1165.86    144.31 o
 -16   0  18      114.56      306.06    122.64 o
 -14   0  18     1448.64     1422.09    121.56 o
 -12   0  18     7900.52     8362.07    214.24 o
 -10   0  18      126.90      120.19     85.92 o
  -8   0  18       39.53       17.81     75.39 o
  -6   0  18     4403.50     4237.23    175.82 o
  -4   0  18     3347.49     3338.52    532.83 o
  -2   0  18      477.63      602.29    497.26 o
   0   0  18     2531.42     2184.67    559.57 o
   2   0  18     1060.45     1252.89    460.86 o
   4   0  18      322.73      470.46    552.98 o
   6   0  18      159.21      864.81    592.62 o
 -31   1  18    23068.80    19370.62    805.22 o
 -29   1  18     8456.75     7992.26    414.24 o
 -27   1  18     2994.94     3189.57    260.15 o
 -25   1  18    23218.82    23648.97    699.87 o
 -23   1  18    22921.18    23066.76    481.26 o
 -21   1  18    23229.31    23482.87    398.21 o
 -19   1  18    21861.33    22008.62    361.32 o
 -17   1  18    10174.38    10198.99    202.61 o
 -15   1  18    10839.55    11239.25    244.52 o
 -13   1  18    46738.05    51555.73    665.80 o
 -11   1  18    41919.07    44782.37    764.67 o
  -9   1  18    10548.77    10931.53    264.86 o
  -7   1  18     6161.05     6305.53    243.87 o
  -5   1  18    15411.56    15612.10    409.93 o
  -3   1  18     4564.66     4820.22    319.57 o
  -1   1  18    15522.26    15241.58    469.62 o
   1   1  18    21050.15    19625.01   1110.96 o
   3   1  18     4631.18     4782.12    710.88 o
   5   1  18    14496.18    14447.61   1132.49 o
   7   1  18    17594.29    17045.20   1407.73 o
 -30   2  18      181.52      178.62    281.73 o
 -28   2  18     1388.91      458.73    269.32 o
 -26   2  18     3053.08     2669.97    243.75 o
 -24   2  18       20.11      174.51    190.63 o
 -22   2  18     2536.39     2312.56    169.58 o
 -20   2  18     1125.28      956.41    143.71 o
 -18   2  18      109.44       99.53    106.14 o
 -16   2  18      233.45      246.45     82.27 o
 -14   2  18     2079.18     1596.38    168.88 o
 -12   2  18      336.45      310.52    150.43 o
 -10   2  18      927.45      844.61    146.75 o
  -8   2  18      517.61      467.06    140.48 o
  -6   2  18      663.07      501.86    145.59 o
  -4   2  18       19.89      191.00    192.57 o
  -2   2  18      733.72      408.15    279.59 o
   0   2  18       22.54     -194.01    194.01 o
   2   2  18      597.33      654.66    291.74 o
   4   2  18     2425.14     2752.71    606.71 o
   6   2  18       12.55      824.08    620.47 o
 -29   3  18     4902.00     4014.98    508.37 o
 -27   3  18     3468.78     2866.19    322.39 o
 -25   3  18     9662.64     9308.14    384.44 o
 -23   3  18    14182.29    13156.83    669.19 o
 -21   3  18     7622.28     7488.50    398.16 o
 -19   3  18    13031.21    13476.42    544.23 o
 -17   3  18    22452.14    21445.35    733.73 o
 -15   3  18     4085.37     3286.03    243.15 o
 -13   3  18     6522.11     6116.39    281.46 o
 -11   3  18    20010.86    19738.72    556.76 o
  -9   3  18     3105.70     2965.52    213.90 o
  -7   3  18    27728.46    27356.08    711.78 o
  -5   3  18    16034.82    15833.90    534.72 o
  -3   3  18      127.74      100.00    197.58 o
  -1   3  18     9017.76     8937.27    441.95 o
   1   3  18     9240.61     8203.92    449.97 o
   3   3  18      663.69      646.20    286.26 o
   5   3  18     6317.12     4622.03    786.07 o
 -28   4  18     7688.12     5901.46   1461.88 o
 -26   4  18    10161.84     8370.09    697.85 o
 -24   4  18     3774.94     3975.86    496.18 o
 -22   4  18      788.82      702.44    340.61 o
 -20   4  18      148.51      691.02    329.36 o
 -18   4  18      138.74      530.99    604.94 o
 -16   4  18     7858.92     7418.35    533.97 o
 -14   4  18     3695.36     3497.97    367.57 o
 -12   4  18      285.62      107.93    272.85 o
 -10   4  18     5663.17     5206.76    296.80 o
  -8   4  18     4730.34     4241.66    315.51 o
  -6   4  18       35.17     -244.05    273.95 o
  -4   4  18     1267.51     1337.69    327.40 o
  -2   4  18      248.06      270.20    288.53 o
   0   4  18     5382.12     4648.38    436.67 o
   2   4  18    17992.11    16230.55    678.19 o
   4   4  18     8490.04     5576.71    710.09 o
 -25   5  18     1714.30      688.42    441.27 o
 -23   5  18      669.85      699.81    456.34 o
 -21   5  18     2185.48     2012.32    523.08 o
 -19   5  18    14358.82    13292.25    845.33 o
 -17   5  18     5880.62     4865.36    886.85 o
 -15   5  18     5005.75     4040.74    555.43 o
 -13   5  18     1041.44      639.36    461.39 o
 -11   5  18      995.77      790.70    364.93 o
  -9   5  18     2823.47     2507.42    397.33 o
  -7   5  18     1468.19     1190.59    562.70 o
  -5   5  18     2400.68     2269.15    387.17 o
  -3   5  18     3706.06     3529.58    424.64 o
  -1   5  18      636.89      504.51    351.16 o
   1   5  18     2860.76     2303.64    416.44 o
 -20   6  18     5363.83     4342.77    582.33 o
 -18   6  18     2247.87     2007.77    614.73 o
 -16   6  18     5312.77     4203.62    578.49 o
 -14   6  18     4449.07     4141.66    790.73 o
 -12   6  18     1459.59     1548.29    510.18 o
 -10   6  18     9954.11     7313.49    604.11 o
  -8   6  18    12272.23    11238.48    708.73 o
  -6   6  18     4445.90     3746.60    455.15 o
  -4   6  18     8361.35     7319.14    605.51 o
 -31   1  19      202.12      231.12    395.98 o
 -29   1  19     2861.09     2758.65    308.65 o
 -27   1  19      552.49      436.72    229.35 o
 -25   1  19     1674.60     1326.76    221.18 o
 -23   1  19      472.33      407.88    175.86 o
 -21   1  19      754.89      667.73    163.91 o
 -19   1  19     5153.67     5311.63    200.68 o
 -17   1  19      382.33      485.45    115.36 o
 -15   1  19       17.30     -109.21    109.95 o
 -13   1  19     3955.79     3963.48    193.93 o
 -11   1  19      120.12      -42.15    135.50 o
  -9   1  19     2903.85     2887.09    168.94 o
  -7   1  19     1425.87     1153.70    172.29 o
  -5   1  19     1246.42     1009.74    225.71 o
  -3   1  19       12.88      -72.40    369.63 o
  -1   1  19     1103.00     1824.15    631.27 o
   1   1  19      158.12       87.87    697.64 o
   3   1  19     2765.68     2578.08    696.78 o
   5   1  19       30.66      601.18    653.69 o
 -30   2  19      910.03      372.00    330.88 o
 -28   2  19     3247.83     2499.88    345.11 o
 -26   2  19     2319.67     1827.31    285.42 o
 -24   2  19      443.42      422.60    233.58 o
 -22   2  19      207.73        1.48    207.28 o
 -20   2  19        2.83     -138.02    158.64 o
 -18   2  19       20.02        8.97    186.03 o
 -16   2  19     4858.44     4549.19    229.76 o
 -14   2  19     9070.38     9062.94    306.83 o
 -12   2  19     9441.85     9698.18    356.58 o
 -10   2  19        4.02     -169.53    169.53 o
  -8   2  19     3299.01     3018.42    310.69 o
  -6   2  19     1652.85     1191.05    224.17 o
  -4   2  19     5244.16     4991.59    312.54 o
  -2   2  19     4883.89     4146.95    512.00 o
   0   2  19     4424.83     4234.08    731.23 o
   2   2  19      157.23      361.14    512.24 o
   4   2  19       43.18      574.39    566.89 o
 -29   3  19     2753.69     1518.50    447.76 o
 -27   3  19     5491.74     4873.52    440.47 o
 -25   3  19     5980.56     5129.93    437.11 o
 -23   3  19      240.12      551.49    607.13 o
 -21   3  19     1076.60      771.31    279.49 o
 -19   3  19     3881.63     3292.67    426.71 o
 -17   3  19    10323.85     9482.02    368.50 o
 -15   3  19     3389.79     2883.50    249.45 o
 -13   3  19     2259.57     1821.62    201.68 o
 -11   3  19     3181.41     2929.64    268.04 o
  -9   3  19     2948.20     3003.41    265.24 o
  -7   3  19      528.25      521.51    243.70 o
  -5   3  19       52.82       46.87    247.33 o
  -3   3  19      168.40      197.12    231.98 o
  -1   3  19    10304.57     9345.14    592.42 o
   1   3  19    10740.12     9722.05   1094.42 o
   3   3  19      800.33      830.58    674.11 o
 -26   4  19     1434.22      452.81    488.20 o
 -24   4  19     5482.56     4706.79    479.06 o
 -22   4  19      222.60       52.26    384.82 o
 -20   4  19     6240.32     5352.13    535.14 o
 -18   4  19    11925.28    11023.91    693.21 o
 -16   4  19        6.67      139.41    327.49 o
 -14   4  19     5838.24     4903.12    439.53 o
 -12   4  19     2798.90     2546.83    354.84 o
 -10   4  19        7.73     -296.04    296.04 o
  -8   4  19    12895.65    11882.51    639.66 o
  -6   4  19     4495.60     4306.95    422.92 o
  -4   4  19       89.10      296.09    339.98 o
  -2   4  19    10705.67     8398.45    594.42 o
   0   4  19     3934.74     3505.20    805.69 o
 -23   5  19     6938.08     5060.34    864.40 o
 -21   5  19     8541.62     6615.45    544.47 o
 -19   5  19     4870.31     3954.87    664.24 o
 -17   5  19     1837.81      692.79    400.27 o
 -15   5  19     1778.57     1283.62    403.89 o
 -13   5  19     4060.58     3314.90    448.37 o
 -11   5  19     7049.16     5623.88    559.31 o
  -9   5  19      819.48     1026.19    368.05 o
  -7   5  19     2726.40     2255.32    390.04 o
  -5   5  19     6468.23     5279.89    481.67 o
  -3   5  19     1016.03     1473.57    485.50 o
 -16   6  19       27.35     -335.48    525.10 o
 -14   6  19      187.96      466.91    422.79 o
 -12   6  19     1094.99      781.09    426.96 o
 -10   6  19     2969.67     2113.30    482.90 o
  -8   6  19     9907.32     7211.87    864.15 o
 -30   0  20    15174.54    11766.56   1108.87 o
 -28   0  20    11868.88     9083.89    577.18 o
 -26   0  20     6784.40     5794.02    474.67 o
 -24   0  20      584.57      786.82    264.87 o
 -22   0  20     4584.22     4621.43    311.20 o
 -20   0  20    67682.53    72031.73   4024.47 o
 -18   0  20    34195.41    36079.90   1770.29 o
 -16   0  20    12984.82    14124.91    561.69 o
 -14   0  20    13563.88    16253.39   1059.51 o
 -12   0  20      158.79       97.52    509.03 o
 -10   0  20     4916.74     5217.76    679.83 o
  -8   0  20    33836.34    38797.74   2024.26 o
  -6   0  20     8996.51     9656.41    872.20 o
  -4   0  20    22938.61    24781.67   1740.87 o
  -2   0  20    19523.18    21150.52   1611.18 o
   0   0  20     7506.03     7689.21    884.86 o
   2   0  20    24419.32    24108.98   1739.80 o
 -29   1  20     2627.22     2271.93    544.31 o
 -27   1  20      421.80      274.68    323.42 o
 -25   1  20       73.69      -27.51    248.42 o
 -23   1  20      322.37      100.25    332.02 o
 -21   1  20     1321.94     1869.30    275.43 o
 -19   1  20       34.70       96.25    219.01 o
 -17   1  20        0.45     -106.10    266.73 o
 -15   1  20     2121.26     1754.02    227.91 o
 -13   1  20     1755.30     1684.11    204.82 o
 -11   1  20     4152.54     3390.57    294.89 o
  -9   1  20     5830.94     6447.43    502.38 o
  -7   1  20      314.38      457.27    398.49 o
  -5   1  20       80.34     -177.83    353.93 o
  -3   1  20        1.39     -341.85    599.04 o
  -1   1  20     2468.45     2733.43    590.64 o
   1   1  20     2967.58     3077.68    740.74 o
 -28   2  20    17592.89    12097.54    790.16 o
 -26   2  20     9788.26     8787.26    515.62 o
 -24   2  20    10622.41     9611.58    819.91 o
 -22   2  20     4623.02     3861.46    346.85 o
 -20   2  20     9059.73     8654.18    845.09 o
 -18   2  20    14020.42    13093.54    603.55 o
 -16   2  20     6015.80     5705.20    358.66 o
 -14   2  20    11323.82    10788.70    461.38 o
 -12   2  20    10712.00     9320.16    435.01 o
 -10   2  20     5906.47     5515.85    320.21 o
  -8   2  20    15754.56    15686.62   2048.08 o
  -6   2  20    12209.46    11195.74   1051.75 o
  -4   2  20     3754.09     3883.16    730.10 o
  -2   2  20    13537.06    14083.13   1262.23 o
   0   2  20    10957.97    11087.06   1039.71 o
 -27   3  20     1498.67      654.42    451.71 o
 -25   3  20      684.34      996.02    337.07 o
 -23   3  20     6498.39     5845.06    448.26 o
 -21   3  20      619.66      127.48    317.51 o
 -19   3  20       18.25      110.55    290.10 o
 -17   3  20     7073.15     6213.42    419.66 o
 -15   3  20      119.96       14.03    283.73 o
 -13   3  20     1442.70     1072.89    318.57 o
 -11   3  20      829.04      601.33    265.78 o
  -9   3  20     3394.35     3076.62    317.58 o
  -7   3  20     1016.49      957.62    270.71 o
  -5   3  20    11547.63     9680.54    634.24 o
  -3   3  20     1688.82     9979.83   1891.78 o
  -1   3  20     2104.52     2596.09    732.09 o
 -24   4  20    10399.70     7291.58   1152.81 o
 -22   4  20    11398.18     9158.21    634.57 o
 -20   4  20     1895.50     1657.47    420.70 o
 -18   4  20      388.45       72.70    359.09 o
 -16   4  20     1351.11     1205.44    383.01 o
 -14   4  20    11272.93     9264.19   1166.40 o
 -12   4  20     7137.85     5970.34    468.23 o
 -10   4  20     1112.21      657.32    335.25 o
  -8   4  20     6324.14     4821.00    438.49 o
  -6   4  20     5564.79     4355.44    464.65 o
  -4   4  20     1294.96      433.00    528.39 o
 -19   5  20     1987.11     1281.91    388.80 o
 -17   5  20     4199.59     3522.96    733.34 o
 -15   5  20     5461.77     4049.49    484.83 o
 -13   5  20     3728.90     3294.93    448.35 o
 -11   5  20     1010.37      618.96    511.22 o
  -9   5  20     3073.32     2488.72   1076.82 o
  -7   5  20     1295.51     2549.55   2250.73 o
 -27   1  21      460.77     -255.06    641.93 o
 -25   1  21       29.74     -437.76    437.76 o
 -23   1  21      919.74      235.61    383.12 o
 -21   1  21     6225.66     5880.63    748.55 o
 -19   1  21      280.21      261.35    337.69 o
 -17   1  21      338.24      287.21    574.41 o
 -15   1  21       96.38      543.32    587.26 o
 -13   1  21     2265.01     2526.51    672.09 o
 -11   1  21     1519.75     2341.93    665.60 o
  -9   1  21     2912.43     4516.33    707.52 o
  -7   1  21      757.01     -219.70    698.76 o
  -5   1  21     2665.87     2848.19    749.30 o
  -3   1  21       24.94      665.48    716.92 o
 -26   2  21      453.81      314.09    329.56 o
 -24   2  21     5698.43     3762.66    369.28 o
 -22   2  21     1899.24     1457.97    319.90 o
 -20   2  21     1881.76     1657.96    313.58 o
 -18   2  21       77.55      -67.57    275.88 o
 -16   2  21      557.09      870.29    579.79 o
 -14   2  21     2573.31     1961.61    352.47 o
 -12   2  21      323.44        1.07    637.64 o
 -10   2  21        3.19      577.60    623.68 o
  -8   2  21    11647.06    12676.52   1009.79 o
  -6   2  21     4003.64     4082.65    807.31 o
  -4   2  21      613.48     1133.86    730.90 o
 -25   3  21       19.68       78.48    937.14 o
 -23   3  21      418.85      119.26    325.18 o
 -21   3  21     3613.63     3023.80    393.23 o
 -19   3  21     4405.98     3609.56    362.18 o
 -17   3  21     3280.82     2511.71    404.78 o
 -15   3  21      694.91      516.56    293.14 o
 -13   3  21     2511.92     1690.84    368.71 o
 -11   3  21     1670.46     1269.68    397.30 o
  -9   3  21     6288.25     6212.46    899.75 o
  -7   3  21     2283.56     2546.85    658.15 o
  -5   3  21      590.42      712.68    603.36 o
 -20   4  21     7833.63     6251.21   1245.25 o
 -18   4  21       58.31      -38.67    449.55 o
 -16   4  21     5781.07     4003.00    449.50 o
 -14   4  21      965.63      841.24    362.66 o
 -12   4  21      200.72      438.30    528.32 o
 -10   4  21     4804.22     3630.50    617.59 o
 -22   0  22     4467.96     5322.27    880.25 o
 -20   0  22       67.93     -118.95    634.41 o
 -18   0  22     1735.83     2269.09    702.06 o
 -16   0  22     7115.60     7652.44    869.81 o
 -14   0  22     5358.62     5409.75    795.65 o
 -12   0  22     2126.99     2025.87    544.52 o
 -10   0  22     3219.82     3754.24    792.23 o
  -8   0  22        6.78     -105.02    716.92 o
  -6   0  22     1285.23     2166.07    753.46 o
 -23   1  22    11456.45    11129.40   1018.30 o
 -21   1  22    12478.55    13510.09   1122.53 o
 -19   1  22     2086.99     3015.21    713.87 o
 -17   1  22    12571.14    14054.64   1085.01 o
 -15   1  22    18921.44    18096.98   1293.10 o
 -13   1  22     4348.09     4108.55    722.64 o
 -11   1  22    11005.32    10325.50    957.12 o
  -9   1  22    24235.90    25808.46   1594.76 o
  -7   1  22     8854.91     9238.21   1041.60 o
 -22   2  22       29.34      -50.37    667.62 o
 -20   2  22       47.18     -208.97    708.35 o
 -18   2  22     2274.32     2955.24    758.91 o
 -16   2  22        1.73     -710.49    710.49 o
 -14   2  22      372.72     -655.86    698.73 o
 -12   2  22      616.63     -730.90    730.90 o
 -10   2  22      300.37     -621.56    694.44 o
  -8   2  22     2599.89     5135.67   1097.67 o
 -19   3  22     2641.59     2533.00    743.93 o
 -17   3  22     5758.97     4746.11    892.17 o
 -15   3  22     5702.56     4565.94    850.35 o
 -13   3  22     9853.75     8605.13   1042.79 o
 -11   3  22    11505.63    10588.58   1112.72 o
 -19   1  23        1.03      609.75    710.49 o
 -17   1  23     1835.41     1126.51    634.53 o
 -15   1  23      110.98     -678.35    750.14 o
 -13   1  23     5450.79     5485.81    877.13 o
 -11   1  23     2631.62     3500.96    902.57 o
 
